# Supplementary material for: 1-(2-Hydr­oxy-4,5-dimeth­oxyphen­yl)propan-1-one
Source: Acta Crystallogr Sect E Struct Rep Online. 2009 Oct 23;65(Pt 11):o2815. doi: 10.1107/S1600536809041798 (PMC2971157; doi:10.1107/S1600536809041798)
Supplement: Supplementary file 2 [file e-65-o2815-Isup2.hkl]

# 
# h,k,l, Fc-squared, Fo-squared, sigma(Fo-squared) and status flag 
# 
data_I
_shelx_title ' p21c in P2(1)/c' 
_shelx_refln_list_code          4 
_shelx_F_calc_maximum      230.65 
_exptl_crystal_F_000       448.00 
_reflns_d_resolution_high  0.7476 
 
loop_ 
 _symmetry_equiv_pos_as_xyz 
 'x, y, z' 
 '-x, y+1/2, -z+1/2' 
 '-x, -y, -z' 
 'x, -y-1/2, z-1/2' 
 
_cell_length_a     7.1933 
_cell_length_b     9.4874 
_cell_length_c    17.1981 
_cell_angle_alpha  90.000 
_cell_angle_beta  113.164 
_cell_angle_gamma  90.000 
 
_shelx_F_squared_multiplier     1.000 
 
loop_ 
 _refln_index_h 
 _refln_index_k 
 _refln_index_l 
 _refln_F_squared_calc 
 _refln_F_squared_meas 
 _refln_F_squared_sigma 
 _refln_observed_status 
   1   0   0     1895.75     1797.92     41.92 o 
   2   0   0     1191.15     1213.78     29.56 o 
   3   0   0       17.27       17.42      0.61 o 
   4   0   0       34.35       45.10      2.00 o 
   5   0   0      221.52      222.90      3.27 o 
   6   0   0       24.76       23.53      1.74 o 
   7   0   0        0.09        0.00      2.29 o 
   8   0   0        0.00       -2.54      2.54 o 
   1   1   0     1312.98     1368.41     48.36 o 
   2   1   0      356.25      387.80     73.39 o 
   3   1   0      647.11      599.24      5.94 o 
   4   1   0       88.92       81.12      1.10 o 
   5   1   0       84.58       71.82      2.04 o 
   6   1   0       65.53       62.24      1.85 o 
   7   1   0        1.53        2.91      1.94 o 
   8   1   0        0.21       -1.70      1.70 o 
   0   2   0      254.48      344.85     22.41 o 
   1   2   0     1779.68     1667.90     19.22 o 
   2   2   0     1650.25     1523.93     23.23 o 
   3   2   0        6.65       15.77      2.39 o 
   4   2   0       29.15       27.43      0.93 o 
   5   2   0        7.12       10.47      0.94 o 
   6   2   0       56.00       51.46      1.78 o 
   7   2   0        0.83       -0.62      1.23 o 
   8   2   0        0.51        0.62      1.51 o 
   1   3   0        3.48        4.37      0.45 o 
   2   3   0      107.61       97.92      1.17 o 
   3   3   0        6.95        5.49      0.96 o 
   4   3   0       66.40       62.05      1.47 o 
   5   3   0       12.29       17.29      1.13 o 
   6   3   0       31.03       26.48      1.62 o 
   7   3   0       24.85       25.98      1.77 o 
   8   3   0        1.03        2.04      1.64 o 
   0   4   0        6.61        3.22      0.69 o 
   1   4   0      221.35      573.93    122.45 o 
   2   4   0       41.00       26.90      2.18 o 
   3   4   0      109.79       81.09      1.51 o 
   4   4   0        0.26        1.16      1.06 o 
   5   4   0        1.21        0.57      0.86 o 
   6   4   0        5.02        8.51      1.37 o 
   7   4   0        6.74        6.08      1.47 o 
   8   4   0        0.00       -0.44      1.63 o 
   1   5   0     1530.30     1790.20     68.44 o 
   2   5   0      234.18      220.40      3.34 o 
   3   5   0        3.25        2.70      0.71 o 
   4   5   0      128.51      121.79      4.03 o 
   5   5   0       70.67       66.49      3.81 o 
   6   5   0       20.74       22.70      1.41 o 
   7   5   0        0.00       -0.32      1.49 o 
   8   5   0        0.76        1.00      1.72 o 
   0   6   0      778.00     1005.55     45.18 o 
   1   6   0       24.86       43.37      7.41 o 
   2   6   0       26.26       26.45      0.91 o 
   3   6   0       50.37       45.11      1.79 o 
   4   6   0       23.60       32.18      1.43 o 
   5   6   0      191.59      191.44      7.12 o 
   6   6   0        0.23        2.12      1.84 o 
   7   6   0        0.00       -1.40      1.40 o 
   1   7   0        4.72        6.49      1.04 o 
   2   7   0        1.80       -0.20      1.23 o 
   3   7   0       20.43       17.90      3.58 o 
   4   7   0        9.59       11.93      2.00 o 
   5   7   0       62.66       59.65      3.72 o 
   6   7   0        3.42        4.35      1.56 o 
   7   7   0        1.18       -1.54      2.00 o 
   0   8   0      250.57      260.65     10.00 o 
   1   8   0        5.52        5.97      2.16 o 
   2   8   0        3.87        9.50      2.17 o 
   3   8   0       54.21       51.80      3.07 o 
   4   8   0        0.17        0.77      2.29 o 
   5   8   0        2.50        3.26      1.83 o 
   6   8   0       14.04       20.47      3.71 o 
   1   9   0       32.59       29.58      1.78 o 
   2   9   0       90.24       84.44      2.16 o 
   3   9   0        9.98        9.39      1.92 o 
   4   9   0       10.10        8.91      2.02 o 
   5   9   0        0.08        2.18      5.20 o 
   6   9   0        0.98        4.36      3.23 o 
   0  10   0        8.50        5.82      2.64 o 
   1  10   0       72.49       54.25      2.30 o 
   2  10   0      105.47       79.48      4.91 o 
   3  10   0        8.41       11.44      2.06 o 
   4  10   0        1.29        0.22      1.90 o 
   5  10   0        0.38        0.01      1.93 o 
   1  11   0        1.03        2.76      1.53 o 
   2  11   0        2.25        2.99      1.63 o 
   3  11   0        0.11        2.13      1.95 o 
   4  11   0        9.64       10.17      2.39 o 
   0  12   0       17.77       21.14      3.58 o 
   1  12   0        8.27       12.50      1.94 o 
   2  12   0       10.79        9.50      2.69 o 
  -8   1   1        7.75        5.72      1.69 o 
  -7   1   1        1.81        2.27      1.34 o 
  -6   1   1       78.88       73.55      1.67 o 
  -5   1   1        4.20        4.31      0.86 o 
  -4   1   1       15.03        9.64      1.16 o 
  -3   1   1      127.60      124.03      1.72 o 
  -2   1   1     4048.05     3983.33     30.16 o 
  -1   1   1       35.34       39.34      0.76 o 
   0   1   1     4161.17     4412.69     48.94 o 
   1   1   1      431.07      480.48     49.36 o 
   2   1   1        7.97       12.67      1.77 o 
   3   1   1       13.64       12.39      0.62 o 
   4   1   1      327.71      325.96      5.26 o 
   5   1   1        0.65        0.30      0.97 o 
   6   1   1       28.25       23.88      1.49 o 
   7   1   1        3.81        2.74      1.78 o 
   8   1   1        0.24       -1.86      1.86 o 
  -8   2   1        0.34       -1.39      1.39 o 
  -7   2   1        0.12        0.22      1.25 o 
  -6   2   1        8.33        6.11      1.68 o 
  -5   2   1        7.68        6.73      0.79 o 
  -4   2   1        0.35       -0.70      0.70 o 
  -3   2   1      375.61      332.87      3.17 o 
  -2   2   1      898.60      791.57     14.60 o 
  -1   2   1     1655.15     1440.06     23.80 o 
   0   2   1      905.31     1081.15     27.12 o 
   1   2   1     2052.59     1822.38     31.47 o 
   2   2   1      118.00      116.44      8.39 o 
   3   2   1       55.01       53.98      1.75 o 
   4   2   1      220.75      190.70      1.86 o 
   5   2   1       24.29       20.19      1.79 o 
   6   2   1        9.13        9.82      1.34 o 
   7   2   1        1.61       -1.00      1.35 o 
   8   2   1        0.35        0.19      2.01 o 
  -8   3   1        0.18       -0.14      1.45 o 
  -7   3   1        8.39        9.47      2.12 o 
  -6   3   1        3.82        3.84      1.65 o 
  -5   3   1       34.83       41.54      1.21 o 
  -4   3   1       48.44       48.22      1.27 o 
  -3   3   1       23.42       23.38      0.61 o 
  -2   3   1       66.18       68.94      1.46 o 
  -1   3   1        6.51        8.21      0.55 o 
   0   3   1      896.63     1144.52     29.30 o 
   1   3   1       91.72      126.70     13.30 o 
   2   3   1       19.29       18.54      0.91 o 
   3   3   1      208.72      207.36      3.58 o 
   4   3   1       19.42       18.03      1.00 o 
   5   3   1      100.58      105.04      1.86 o 
   6   3   1        1.92        3.92      1.24 o 
   7   3   1        9.39        9.77      1.68 o 
   8   3   1        0.27        3.57      2.00 o 
  -8   4   1        6.78       11.54      1.83 o 
  -7   4   1       11.93       15.94      1.72 o 
  -6   4   1        2.37        3.47      1.22 o 
  -5   4   1        8.14       12.68      1.60 o 
  -4   4   1        1.30        0.15      1.01 o 
  -3   4   1        7.60       12.32      1.11 o 
  -2   4   1        2.06        3.89      0.53 o 
  -1   4   1      229.75      306.11     17.44 o 
   0   4   1       72.39      111.08      3.16 o 
   1   4   1       41.73      153.81     55.91 o 
   2   4   1       20.67       21.82      1.26 o 
   3   4   1       16.76       13.90      0.69 o 
   4   4   1       30.02       28.37      1.16 o 
   5   4   1       18.60       18.81      1.12 o 
   6   4   1       17.86       22.79      1.56 o 
   7   4   1        9.28       13.01      1.87 o 
   8   4   1        1.51        4.26      1.75 o 
  -8   5   1        0.46        1.47      1.70 o 
  -7   5   1       12.37       16.15      1.84 o 
  -6   5   1        6.45        9.80      1.49 o 
  -5   5   1       42.46       42.80      1.60 o 
  -4   5   1       13.26       14.78      1.20 o 
  -3   5   1      237.83      247.57      4.44 o 
  -2   5   1       82.97       82.32      1.72 o 
  -1   5   1        0.08       -0.30      1.09 o 
   0   5   1      176.92      234.68      6.95 o 
   1   5   1     1231.19     1313.65     42.37 o 
   2   5   1       15.25        9.56      1.16 o 
   3   5   1       17.56       19.03      1.13 o 
   4   5   1       26.29       20.47      1.51 o 
   5   5   1        3.06        5.74      1.11 o 
   6   5   1        3.65        7.03      1.48 o 
   7   5   1        0.16        3.82      1.59 o 
  -7   6   1       22.58       29.17      2.05 o 
  -6   6   1       12.52       20.28      1.48 o 
  -5   6   1      232.79      203.52      7.31 o 
  -4   6   1        0.07        2.56      1.26 o 
  -3   6   1      280.24      246.25      2.79 o 
  -2   6   1       68.53       81.07      1.72 o 
  -1   6   1      117.87      162.24      6.69 o 
   0   6   1        0.94       -0.74      0.74 o 
   1   6   1        9.44       47.74     12.04 o 
   2   6   1       52.56       43.93      1.04 o 
   3   6   1      346.30      267.77      7.92 o 
   4   6   1       14.64       23.57      1.38 o 
   5   6   1       80.28       77.27      2.06 o 
   6   6   1       13.87       17.50      1.52 o 
   7   6   1        0.08       -1.46      1.46 o 
  -7   7   1        1.17        2.13      2.06 o 
  -6   7   1        1.55        6.25      2.89 o 
  -5   7   1       36.36       39.72      5.19 o 
  -4   7   1        2.61        1.16      1.15 o 
  -3   7   1       20.99       23.09      1.10 o 
  -2   7   1        5.68        8.25      1.25 o 
  -1   7   1        3.22        4.53      1.00 o 
   0   7   1       91.56      115.16      4.42 o 
   1   7   1      182.77      168.25      2.37 o 
   2   7   1        0.05       -0.38      1.94 o 
   3   7   1      487.47      424.56      6.31 o 
   4   7   1       24.74       32.43      3.73 o 
   5   7   1       35.77       32.60      2.23 o 
   6   7   1       23.01       26.03      1.99 o 
   7   7   1        1.81        2.98      2.23 o 
  -6   8   1        0.03        0.65      2.54 o 
  -5   8   1        8.00       11.72      2.02 o 
  -4   8   1        5.11        5.03      2.74 o 
  -3   8   1       15.83       12.54      1.81 o 
  -2   8   1        6.81        9.68      2.45 o 
  -1   8   1       10.46       12.87      1.66 o 
   0   8   1        5.50        1.75      1.42 o 
   1   8   1        3.38       14.25      1.50 o 
   2   8   1       15.60       21.50      2.34 o 
   3   8   1        0.45        3.85      1.48 o 
   4   8   1        1.08        1.48      1.74 o 
   5   8   1        8.16       12.08      2.44 o 
   6   8   1       29.95       32.59      2.08 o 
  -6   9   1        0.13        0.24      3.31 o 
  -5   9   1        0.94        3.15      1.92 o 
  -4   9   1        6.87        8.47      1.97 o 
  -3   9   1        0.10        0.82      1.24 o 
  -2   9   1       19.62       19.25      1.65 o 
  -1   9   1        1.10       -1.14      1.14 o 
   0   9   1       43.33       37.97      1.79 o 
   1   9   1        0.01        7.34      1.61 o 
   2   9   1       24.38       24.48      1.66 o 
   3   9   1       11.93       15.22      2.11 o 
   4   9   1        0.80        0.00      1.74 o 
   5   9   1        6.77        9.82      3.11 o 
   6   9   1        0.84        3.28      2.84 o 
  -5  10   1        0.11        3.16      2.07 o 
  -4  10   1       22.17       23.14      2.53 o 
  -3  10   1       20.41       25.76      2.43 o 
  -2  10   1        8.76       10.80      1.58 o 
  -1  10   1        0.95        0.89      1.33 o 
   0  10   1        0.14        0.21      1.72 o 
   1  10   1       25.53       20.98      1.67 o 
   2  10   1       10.96        9.93      1.96 o 
   3  10   1        0.86       -0.58      1.68 o 
   4  10   1        3.11        0.14      1.99 o 
   5  10   1        0.01       -1.03      1.99 o 
  -4  11   1        1.43        2.41      2.16 o 
  -3  11   1        2.81        0.30      2.41 o 
  -2  11   1        2.14        2.26      1.47 o 
  -1  11   1        0.55       -1.29      1.44 o 
   0  11   1        0.70       -0.72      2.16 o 
   1  11   1        0.14        0.25      1.44 o 
   2  11   1        6.92       10.32      1.99 o 
   3  11   1        4.15        5.64      2.07 o 
   4  11   1        0.89       -0.36      2.04 o 
  -2  12   1        0.00       -0.89      1.58 o 
  -1  12   1        1.40        1.06      2.46 o 
   0  12   1        0.71        4.22      2.06 o 
   1  12   1        1.73        3.54      1.83 o 
   2  12   1        6.01        5.78      3.08 o 
  -9   0   2        0.25       -2.84      2.84 o 
  -8   0   2       25.58       31.33      2.71 o 
  -7   0   2       49.15       42.09      2.13 o 
  -6   0   2       32.62       40.17      1.86 o 
  -5   0   2       94.06       91.96      2.13 o 
  -4   0   2       12.56       20.50      4.80 o 
  -3   0   2     1762.93     1696.77     18.68 o 
  -2   0   2    53198.30    36832.21   1078.14 o 
  -1   0   2       53.57       63.62      5.52 o 
   0   0   2     2271.78     2192.47     57.61 o 
   1   0   2     1003.76     1121.35     36.47 o 
   2   0   2      287.33      257.87      3.41 o 
   3   0   2       16.67       16.57      1.09 o 
   4   0   2       19.35       25.10      1.34 o 
   5   0   2        0.39        3.13      1.69 o 
   6   0   2        9.60        8.26      2.44 o 
   7   0   2        3.14        3.78      2.69 o 
   8   0   2        0.08        0.90      2.89 o 
  -9   1   2        0.19        0.64      1.78 o 
  -8   1   2        9.81        8.11      1.61 o 
  -7   1   2        0.55        2.75      1.09 o 
  -6   1   2       18.62       16.64      1.15 o 
  -5   1   2       49.57       45.26      0.99 o 
  -4   1   2      328.53      276.33      6.70 o 
  -3   1   2       66.09       79.97      1.75 o 
  -2   1   2    10864.63     9811.29    228.75 o 
  -1   1   2     1223.36     1193.29     20.33 o 
   0   1   2     2467.95     2723.58     48.21 o 
   1   1   2      914.02      824.19      8.31 o 
   2   1   2       42.76       49.08      0.92 o 
   3   1   2     1187.66     1064.91      8.43 o 
   4   1   2      121.92      120.41      1.52 o 
   5   1   2        0.28        0.31      0.93 o 
   6   1   2        0.00       -0.94      1.28 o 
   7   1   2        4.48        5.35      1.90 o 
   8   1   2        0.82        1.40      2.07 o 
  -9   2   2        0.04       -1.74      2.89 o 
  -8   2   2        8.02        7.93      1.64 o 
  -7   2   2        2.03        0.59      1.25 o 
  -6   2   2        3.44        1.77      1.03 o 
  -5   2   2        9.20        7.51      0.79 o 
  -4   2   2       43.55       33.38      1.79 o 
  -3   2   2      166.08      145.52      5.53 o 
  -2   2   2      334.60      283.67      3.27 o 
  -1   2   2     2850.67     2642.68     20.35 o 
   0   2   2     3450.17     3889.77     52.71 o 
   1   2   2      724.57      751.39     55.55 o 
   2   2   2      327.31      335.69     13.35 o 
   3   2   2       47.43       47.70      0.99 o 
   4   2   2      297.36      278.04      2.28 o 
   5   2   2       17.04       22.39      2.06 o 
   6   2   2        4.51        5.30      1.36 o 
   7   2   2        1.05        1.33      1.74 o 
   8   2   2        0.37        0.30      2.11 o 
  -8   3   2        1.10       -1.44      1.44 o 
  -7   3   2        0.94        0.87      1.25 o 
  -6   3   2        6.85        8.91      1.31 o 
  -5   3   2        6.13        9.74      1.89 o 
  -4   3   2      130.42      126.96      1.55 o 
  -3   3   2       61.53       52.26      1.70 o 
  -2   3   2       76.43       73.10      0.91 o 
  -1   3   2        7.18        8.04      0.45 o 
   0   3   2       19.30       23.81      0.44 o 
   1   3   2      273.78      232.57      4.74 o 
   2   3   2      586.34      531.46      7.81 o 
   3   3   2       15.04       17.38      3.17 o 
   4   3   2      231.73      231.53      4.83 o 
   5   3   2      126.92      116.77      2.92 o 
   6   3   2        1.51        0.99      1.28 o 
   7   3   2        0.69       -1.69      1.69 o 
   8   3   2        0.49        3.57      2.13 o 
  -8   4   2        1.64        2.39      1.60 o 
  -7   4   2       14.22       18.52      1.81 o 
  -6   4   2       14.36       18.61      1.28 o 
  -5   4   2        7.56        4.50      1.04 o 
  -4   4   2       44.67       31.55      0.97 o 
  -3   4   2       39.43       32.58      3.12 o 
  -2   4   2       44.64       39.67      1.64 o 
  -1   4   2     1736.83     1755.06      6.81 o 
   0   4   2       50.62       84.04      1.09 o 
   1   4   2      170.05      161.03      1.29 o 
   2   4   2        0.54        0.11      0.60 o 
   3   4   2        2.88        3.85      0.62 o 
   4   4   2        0.48        1.20      1.17 o 
   5   4   2        0.13        0.62      0.87 o 
   6   4   2        2.43        3.83      1.36 o 
   7   4   2        2.57        2.24      1.51 o 
  -8   5   2        9.03       11.18      2.83 o 
  -7   5   2       34.65       39.80      2.64 o 
  -6   5   2       31.53       43.30      2.66 o 
  -5   5   2       12.04       14.69      1.33 o 
  -4   5   2       14.80       16.29      1.71 o 
  -3   5   2      332.09      311.47      4.77 o 
  -2   5   2      187.15      182.40      5.14 o 
  -1   5   2      983.50     1319.53     79.03 o 
   0   5   2      151.85      176.03      4.27 o 
   1   5   2       15.38       25.23      3.06 o 
   2   5   2      126.53       97.00      5.37 o 
   3   5   2       21.92       16.04      1.67 o 
   4   5   2       92.72       82.71      1.83 o 
   5   5   2        2.45        2.30      1.05 o 
   6   5   2        0.65        6.48      1.44 o 
   7   5   2        0.09       -1.35      1.35 o 
  -8   6   2        0.05       -0.11      2.49 o 
  -7   6   2       32.94       33.33      2.02 o 
  -6   6   2        0.14        4.14      1.42 o 
  -5   6   2       26.55       28.26      1.54 o 
  -4   6   2        0.59        3.08      1.00 o 
  -3   6   2       95.85       95.36      2.38 o 
  -2   6   2      221.70      243.81      7.48 o 
  -1   6   2       89.59       84.17      2.16 o 
   0   6   2      104.83      125.23      5.22 o 
   1   6   2        5.02        6.08      1.00 o 
   2   6   2      102.83       88.55      1.34 o 
   3   6   2      342.50      293.14      5.01 o 
   4   6   2        2.05        4.22      1.35 o 
   5   6   2        0.10       -0.09      1.78 o 
   6   6   2       24.39       20.93      1.88 o 
   7   6   2        0.00       -2.46      2.46 o 
  -7   7   2        4.10        2.92      1.63 o 
  -6   7   2        6.24        6.03      1.77 o 
  -5   7   2        0.04       -0.84      2.62 o 
  -4   7   2        4.29        5.50      1.20 o 
  -3   7   2        5.01        3.02      1.08 o 
  -2   7   2      164.64      141.72      1.77 o 
  -1   7   2       15.33       14.25      1.07 o 
   0   7   2       45.59       50.37      1.54 o 
   1   7   2      139.97      128.23      2.20 o 
   2   7   2        1.05       26.93      5.14 o 
   3   7   2      429.75      376.78      4.09 o 
   4   7   2        7.25        7.53      2.11 o 
   5   7   2       14.92       18.33      2.79 o 
   6   7   2       42.01       42.70      2.35 o 
  -7   8   2        0.59       -0.21      2.07 o 
  -6   8   2        0.15        3.73      2.11 o 
  -5   8   2       13.06       17.27      5.20 o 
  -4   8   2        1.45        1.02      2.49 o 
  -3   8   2        7.35        6.85      1.45 o 
  -2   8   2       97.32       93.04      1.63 o 
  -1   8   2       16.92       14.05      3.34 o 
   0   8   2       36.53       23.18      1.55 o 
   1   8   2       12.35       22.71      1.70 o 
   2   8   2        8.86       18.47      1.58 o 
   3   8   2       19.67       24.38      1.99 o 
   4   8   2       43.15       33.60      4.03 o 
   5   8   2       36.28       34.09      2.30 o 
   6   8   2       26.25       27.83      2.16 o 
  -6   9   2        1.75        0.76      1.93 o 
  -5   9   2        0.15       -0.54      1.77 o 
  -4   9   2        2.61        4.03      1.76 o 
  -3   9   2        2.01        1.08      1.24 o 
  -2   9   2       18.68       11.75      2.03 o 
  -1   9   2       61.35       46.69      1.83 o 
   0   9   2      228.38      226.10      8.75 o 
   1   9   2      123.88      130.11      3.00 o 
   2   9   2       59.41       45.46      1.82 o 
   3   9   2        1.25        2.42      1.66 o 
   4   9   2        0.91        2.77      1.90 o 
   5   9   2       18.46       15.49      2.79 o 
  -5  10   2        0.34        2.13      2.61 o 
  -4  10   2       38.69       35.64      2.35 o 
  -3  10   2       53.54       41.74      2.37 o 
  -2  10   2        1.88        0.75      1.84 o 
  -1  10   2        6.05       19.68      1.72 o 
   0  10   2       29.86       31.40      2.91 o 
   1  10   2        2.02        7.54      1.70 o 
   2  10   2        0.07        0.42      1.94 o 
   3  10   2        0.00       -1.79      1.79 o 
   4  10   2        0.08       -1.33      1.79 o 
   5  10   2        1.73        1.64      2.94 o 
  -4  11   2       21.23       20.61      2.66 o 
  -3  11   2        3.51        4.16      1.98 o 
  -2  11   2        7.94        7.00      1.62 o 
  -1  11   2        1.69        3.57      1.77 o 
   0  11   2        7.72        9.60      1.67 o 
   1  11   2        4.96        6.89      1.57 o 
   2  11   2        1.38        2.31      1.49 o 
   3  11   2        5.36        4.23      2.00 o 
  -2  12   2        5.39        4.45      1.69 o 
  -1  12   2       13.90       15.60      2.37 o 
   0  12   2        8.83       15.09      2.42 o 
   1  12   2        1.60        3.83      1.73 o 
   2  12   2       10.54       14.18      2.49 o 
  -9   1   3        0.99        0.33      1.64 o 
  -8   1   3       16.97       18.39      1.61 o 
  -7   1   3        3.43        4.06      1.14 o 
  -6   1   3        1.44       -0.88      0.88 o 
  -5   1   3       34.03       27.66      0.86 o 
  -4   1   3     1487.09     1443.09     20.35 o 
  -3   1   3       35.56       40.37      1.51 o 
  -2   1   3     2592.13     2677.90     45.43 o 
  -1   1   3     1132.24     1083.17     13.06 o 
   0   1   3      293.32      312.85      3.31 o 
   1   1   3       27.29       26.71      0.72 o 
   2   1   3      280.48      298.07      2.05 o 
   3   1   3       27.66       39.33      3.66 o 
   4   1   3       60.64       55.51      1.76 o 
   5   1   3        6.30        7.77      1.48 o 
   6   1   3        1.75        3.03      1.63 o 
   7   1   3        0.09        3.53      1.90 o 
   8   1   3        1.01        1.85      2.13 o 
  -9   2   3        0.34       -0.95      1.61 o 
  -8   2   3        0.46       -1.34      1.34 o 
  -7   2   3        3.52        5.43      1.16 o 
  -6   2   3        7.50        8.31      1.12 o 
  -5   2   3       61.16       55.88      1.21 o 
  -4   2   3        1.27       12.91      2.26 o 
  -3   2   3      632.91      583.03     11.46 o 
  -2   2   3      208.83      205.00      3.18 o 
  -1   2   3      641.43      547.10      7.61 o 
   0   2   3        0.02        0.61      0.36 o 
   1   2   3      348.87      343.18      1.95 o 
   2   2   3     2180.92     2046.24     28.91 o 
   3   2   3      492.86      474.89      7.80 o 
   4   2   3      152.53      129.95      1.70 o 
   5   2   3       62.17       54.37      2.06 o 
   6   2   3        1.52        1.64      1.57 o 
   7   2   3        2.00       -1.71      1.71 o 
   8   2   3        4.98       10.51      2.43 o 
  -8   3   3        0.73        0.80      1.47 o 
  -7   3   3        0.04        0.85      1.26 o 
  -6   3   3        4.70        6.46      1.52 o 
  -5   3   3       14.39       16.89      0.89 o 
  -4   3   3        2.89        5.79      1.10 o 
  -3   3   3       13.24       14.40      0.71 o 
  -2   3   3       17.61       11.24      0.61 o 
  -1   3   3      338.43      331.41      4.18 o 
   0   3   3       57.76       80.43      1.95 o 
   1   3   3       13.11       21.20      4.35 o 
   2   3   3      169.27      217.64     37.68 o 
   3   3   3      106.74       96.53      2.29 o 
   4   3   3       13.89       18.16      1.03 o 
   5   3   3       63.60       62.47      2.99 o 
   6   3   3        0.85        2.86      1.62 o 
   7   3   3        0.27       -1.65      1.65 o 
  -8   4   3        0.29       -0.93      1.43 o 
  -7   4   3        0.32        0.68      1.45 o 
  -6   4   3        0.34        0.74      0.95 o 
  -5   4   3        0.02        0.63      1.00 o 
  -4   4   3       20.00       14.78      1.49 o 
  -3   4   3      255.47      274.23      2.70 o 
  -2   4   3      128.05      137.26      2.31 o 
  -1   4   3      736.61      751.19      6.41 o 
   0   4   3        0.09       -0.50      0.50 o 
   1   4   3      575.04      600.61     29.69 o 
   2   4   3      279.61      259.13      5.97 o 
   3   4   3       22.57       21.45      1.09 o 
   4   4   3       11.34       15.43      1.06 o 
   5   4   3        2.31        4.46      1.04 o 
   6   4   3       24.36       30.71      2.35 o 
   7   4   3        1.96        4.08      2.00 o 
  -8   5   3        1.10        4.21      1.73 o 
  -7   5   3       54.93       62.47      2.12 o 
  -6   5   3        3.69        6.73      1.15 o 
  -5   5   3        5.43        9.22      1.21 o 
  -4   5   3        6.91        9.64      0.79 o 
  -3   5   3        0.42        0.71      0.70 o 
  -2   5   3      165.12      169.76      2.90 o 
  -1   5   3      623.66      971.46     35.68 o 
   0   5   3        0.00       -0.70      1.04 o 
   1   5   3       34.52       57.94      7.43 o 
   2   5   3       82.46       69.13      2.16 o 
   3   5   3      100.32       86.53      2.48 o 
   4   5   3        0.00        2.12      1.28 o 
   5   5   3        3.71        4.09      1.11 o 
   6   5   3        1.71        5.13      2.05 o 
   7   5   3        0.10       -1.89      1.90 o 
  -8   6   3        4.89        4.76      1.81 o 
  -7   6   3       36.43       31.56      1.88 o 
  -6   6   3        2.15        3.44      2.27 o 
  -5   6   3      118.63      112.26      4.26 o 
  -4   6   3       40.21       35.67      1.72 o 
  -3   6   3      121.21      110.67      1.83 o 
  -2   6   3       81.91       71.83      4.41 o 
  -1   6   3      226.02      210.25      2.34 o 
   0   6   3       44.32       29.90      1.76 o 
   1   6   3        0.54       23.86      6.47 o 
   2   6   3        1.45        3.39      0.88 o 
   3   6   3       35.62       31.76      1.09 o 
   4   6   3       29.79       27.20      1.91 o 
   5   6   3        1.01        1.86      1.34 o 
   6   6   3        1.06       -1.83      2.66 o 
   7   6   3        0.33       -2.74      2.74 o 
  -7   7   3        0.04       -1.54      1.54 o 
  -6   7   3        0.00        1.34      1.79 o 
  -5   7   3       14.02       15.43      1.56 o 
  -4   7   3        6.32        7.69      1.23 o 
  -3   7   3        0.41        2.03      0.79 o 
  -2   7   3       16.09       18.09      1.19 o 
  -1   7   3        7.10       48.13      5.18 o 
   0   7   3       20.72       31.47      1.92 o 
   1   7   3     1042.32      952.01     22.95 o 
   2   7   3       54.33       59.52      1.76 o 
   3   7   3      222.16      190.42      9.13 o 
   4   7   3      210.83      191.11      6.54 o 
   5   7   3       16.80       21.50      1.82 o 
   6   7   3       11.54        9.28      2.29 o 
  -7   8   3        0.99        1.15      2.15 o 
  -6   8   3        0.92        1.71      3.01 o 
  -5   8   3        3.88        4.10      1.36 o 
  -4   8   3        0.06        0.06      1.12 o 
  -3   8   3        0.76       -0.80      0.89 o 
  -2   8   3       69.88       53.76      1.74 o 
  -1   8   3       40.32       39.25      4.25 o 
   0   8   3       91.86       79.09      3.69 o 
   1   8   3      174.37      269.31     17.80 o 
   2   8   3       35.15       34.03      1.66 o 
   3   8   3        0.20        4.63      1.78 o 
   4   8   3       47.00       45.07      3.18 o 
   5   8   3       24.00       26.70      2.71 o 
   6   8   3       31.84       33.12      2.06 o 
  -6   9   3        0.47        1.10      1.90 o 
  -5   9   3        0.02        0.90      2.49 o 
  -4   9   3        0.75        0.95      1.71 o 
  -3   9   3        0.93       -0.19      1.18 o 
  -2   9   3        9.52        9.42      1.44 o 
  -1   9   3       15.89       17.49      1.83 o 
   0   9   3       26.24       25.32      2.31 o 
   1   9   3       18.68       22.93      1.92 o 
   2   9   3        4.88        9.71      1.81 o 
   3   9   3        1.00        2.94      1.77 o 
   4   9   3        2.91        3.81      3.06 o 
   5   9   3       10.84       10.79      2.30 o 
  -5  10   3        5.58        7.44      3.58 o 
  -4  10   3       12.66       14.85      2.27 o 
  -3  10   3        0.01       -1.05      1.25 o 
  -2  10   3        0.59       -0.49      1.26 o 
  -1  10   3       19.20       17.82      2.29 o 
   0  10   3        1.41        0.96      1.30 o 
   1  10   3        4.30        4.27      1.57 o 
   2  10   3        1.10        0.37      1.46 o 
   3  10   3        0.50       -1.49      2.59 o 
   4  10   3        0.02       -1.86      1.86 o 
  -4  11   3        0.01       -0.64      2.02 o 
  -3  11   3        0.23       -1.24      1.76 o 
  -2  11   3        0.03        0.16      1.37 o 
  -1  11   3        1.84        4.71      1.85 o 
   0  11   3        1.87        4.21      1.63 o 
   1  11   3       10.23       10.51      1.71 o 
   2  11   3        2.70        0.39      1.76 o 
   3  11   3        0.71       -1.83      1.83 o 
  -2  12   3        0.49       -0.09      3.21 o 
  -1  12   3        3.64        3.85      2.04 o 
   0  12   3       11.97       18.18      2.52 o 
   1  12   3        3.12        4.71      1.75 o 
   2  12   3        1.25        1.49      3.03 o 
  -9   0   4        4.29        2.06      1.97 o 
  -8   0   4       15.05       16.51      2.21 o 
  -7   0   4       11.33       13.23      2.31 o 
  -6   0   4        6.27        6.70      2.44 o 
  -5   0   4      238.67      218.87      7.76 o 
  -4   0   4     1979.09     1962.88     45.46 o 
  -3   0   4       86.34       99.47     18.18 o 
  -2   0   4      255.10      243.57     34.10 o 
  -1   0   4     1591.05     1554.48      7.31 o 
   0   0   4     1502.72     1550.28     20.70 o 
   1   0   4     1604.43     1731.87     25.25 o 
   2   0   4      173.19      194.27      3.56 o 
   3   0   4      149.03      222.25     15.45 o 
   4   0   4       78.86       58.26      2.59 o 
   5   0   4        5.14       10.40      2.39 o 
   6   0   4        0.63        1.39      2.24 o 
   7   0   4       24.04       26.22      3.73 o 
  -9   1   4        1.50        0.28      1.35 o 
  -8   1   4        2.27        1.07      1.17 o 
  -7   1   4        0.36       -0.98      0.98 o 
  -6   1   4       22.29       19.33      1.15 o 
  -5   1   4        4.09        2.52      1.28 o 
  -4   1   4     2778.05     2721.08     35.95 o 
  -3   1   4      102.12       93.37      1.79 o 
  -2   1   4     5307.73     4816.23     76.04 o 
  -1   1   4       15.18      138.66      1.99 o 
   0   1   4       57.14       66.37      0.68 o 
   1   1   4     1682.32     1419.77     13.65 o 
   2   1   4       36.61       29.79      1.52 o 
   3   1   4       25.74       58.82      9.13 o 
   4   1   4       31.57       24.97      1.07 o 
   5   1   4       19.31       21.40      1.92 o 
   6   1   4        0.24       -0.12      1.49 o 
   7   1   4       30.55       35.97      2.30 o 
  -9   2   4        0.00       -1.56      1.56 o 
  -8   2   4        0.16       -0.17      1.25 o 
  -7   2   4        1.94        1.99      1.10 o 
  -6   2   4       19.45       35.16      4.19 o 
  -5   2   4        7.39       13.56      1.17 o 
  -4   2   4     1081.98      991.97     23.57 o 
  -3   2   4     1388.49     1308.99     29.48 o 
  -2   2   4      120.38      102.79      1.15 o 
  -1   2   4     1792.21     1714.41      4.98 o 
   0   2   4      799.28      917.72      7.63 o 
   1   2   4      747.31      834.74     17.03 o 
   2   2   4      814.69      770.92     11.61 o 
   3   2   4      296.21      291.01      6.15 o 
   4   2   4        5.53        8.76      1.40 o 
   5   2   4        5.10        5.12      1.56 o 
   6   2   4        2.07        2.49      1.53 o 
   7   2   4        0.36       -1.28      1.79 o 
  -9   3   4        0.09       -0.36      1.60 o 
  -8   3   4        5.19       10.39      1.97 o 
  -7   3   4        5.80       12.37      1.37 o 
  -6   3   4       19.21       21.86      1.19 o 
  -5   3   4       12.01       18.29      0.93 o 
  -4   3   4        2.68        4.09      0.59 o 
  -3   3   4       52.16       45.48      1.28 o 
  -2   3   4        5.20        6.92      0.48 o 
  -1   3   4      101.80      119.82      6.29 o 
   0   3   4      593.63      669.35      9.28 o 
   1   3   4        0.00       27.41      6.41 o 
   2   3   4     1312.46     1376.56     34.75 o 
   3   3   4      233.21      214.49      2.50 o 
   4   3   4        0.12        0.39      1.37 o 
   5   3   4        0.50       -0.45      1.35 o 
   6   3   4        0.23       -0.50      1.39 o 
   7   3   4        0.64        2.49      1.81 o 
  -8   4   4        7.85        9.72      1.74 o 
  -7   4   4        1.78        3.74      1.45 o 
  -6   4   4        0.00        0.29      0.92 o 
  -5   4   4       16.26       12.86      1.25 o 
  -4   4   4       56.28       48.07      2.01 o 
  -3   4   4     1205.84     1165.50     21.78 o 
  -2   4   4       47.54       48.74      1.07 o 
  -1   4   4       30.78       55.72      2.78 o 
   0   4   4       91.56      114.37      2.78 o 
   1   4   4        2.83        5.84      0.74 o 
   2   4   4        6.25        5.74      0.64 o 
   3   4   4       15.06       15.95      1.12 o 
   4   4   4        3.07        2.79      0.91 o 
   5   4   4        3.68        4.59      1.15 o 
   6   4   4        2.43        9.60      2.14 o 
   7   4   4        0.28       -1.83      1.83 o 
  -8   5   4        0.56        5.58      1.67 o 
  -7   5   4       20.00       22.71      1.95 o 
  -6   5   4        0.44        0.39      1.10 o 
  -5   5   4       49.08       42.62      1.98 o 
  -4   5   4       32.35       31.84      1.21 o 
  -3   5   4       24.84       33.51      1.69 o 
  -2   5   4        0.27        2.72      0.74 o 
  -1   5   4       72.33       75.27      2.31 o 
   0   5   4      174.89      209.50      6.39 o 
   1   5   4       15.41       23.06      2.05 o 
   2   5   4      559.47      501.98     12.46 o 
   3   5   4       71.20       68.42      1.28 o 
   4   5   4       47.04       45.89      2.66 o 
   5   5   4        2.72        3.25      1.34 o 
   6   5   4        0.95        3.75      1.88 o 
   7   5   4        0.00       -1.88      1.88 o 
  -8   6   4        0.09        0.60      1.63 o 
  -7   6   4        1.85        0.81      1.59 o 
  -6   6   4        0.33       -0.20      1.33 o 
  -5   6   4       37.81       35.20      1.54 o 
  -4   6   4        0.28        2.73      0.79 o 
  -3   6   4       71.13       70.65      1.35 o 
  -2   6   4       12.63       10.94      1.03 o 
  -1   6   4        0.91        1.58      0.71 o 
   0   6   4       88.66       83.88      4.60 o 
   1   6   4      120.45       93.18      2.45 o 
   2   6   4        0.85        4.18      3.19 o 
   3   6   4        1.56        0.92      2.76 o 
   4   6   4      126.48      107.84      7.26 o 
   5   6   4        1.10        1.44      1.39 o 
   6   6   4        0.30       -1.59      1.85 o 
  -7   7   4        0.03       -0.77      1.55 o 
  -6   7   4        1.36        2.89      1.35 o 
  -5   7   4        4.26        3.08      1.22 o 
  -4   7   4       99.99       86.37      2.06 o 
  -3   7   4       13.45       11.83      1.05 o 
  -2   7   4       12.26       20.14      1.37 o 
  -1   7   4      114.53      122.81      3.22 o 
   0   7   4       27.32       47.44      4.72 o 
   1   7   4      867.40      863.20      9.75 o 
   2   7   4        1.19        1.80      3.02 o 
   3   7   4       69.50       74.13      2.62 o 
   4   7   4      141.32      133.95      9.23 o 
   5   7   4        0.22        0.08      1.45 o 
   6   7   4       13.39       12.06      2.44 o 
  -7   8   4        1.55        0.22      1.92 o 
  -6   8   4        0.63       -0.60      1.42 o 
  -5   8   4        0.20       -0.86      1.22 o 
  -4   8   4        0.97        0.42      1.51 o 
  -3   8   4       43.86       32.76      1.25 o 
  -2   8   4      151.85      103.93      3.57 o 
  -1   8   4       61.33       42.33      5.80 o 
   0   8   4       96.11      100.70      7.66 o 
   1   8   4      172.38      238.20     17.49 o 
   2   8   4       79.43       62.44      1.92 o 
   3   8   4       84.91       64.23      4.45 o 
   4   8   4       21.30       21.49      2.39 o 
   5   8   4       12.45       15.97      1.94 o 
  -6   9   4        0.26        0.41      1.91 o 
  -5   9   4        6.39        9.37      2.00 o 
  -4   9   4       13.11       11.01      1.96 o 
  -3   9   4        3.05       -1.20      1.20 o 
  -2   9   4       95.13       86.16      4.25 o 
  -1   9   4      103.87      117.18      4.42 o 
   0   9   4       35.94       29.26      2.36 o 
   1   9   4        5.61       19.43      1.69 o 
   2   9   4        6.97       10.71      1.53 o 
   3   9   4       14.28        8.11      2.01 o 
   4   9   4        0.38        0.52      3.68 o 
   5   9   4        7.16        8.49      2.28 o 
  -5  10   4        5.48        4.43      2.24 o 
  -4  10   4        1.20        0.92      1.86 o 
  -3  10   4        0.05        0.42      1.32 o 
  -2  10   4        0.51        7.79      1.47 o 
  -1  10   4       24.80       25.65      2.15 o 
   0  10   4       22.10       25.91      2.11 o 
   1  10   4        2.19        2.96      2.57 o 
   2  10   4        1.68        1.74      1.33 o 
   3  10   4        0.17       -1.81      1.81 o 
   4  10   4        0.34        1.05      1.97 o 
  -4  11   4        6.01        7.22      2.22 o 
  -3  11   4        2.31        0.67      1.45 o 
  -2  11   4        5.55        7.47      1.78 o 
  -1  11   4        5.16        8.61      1.90 o 
   0  11   4        0.03        0.86      1.62 o 
   1  11   4        4.17        3.69      1.54 o 
   2  11   4        0.98       -0.43      1.83 o 
   3  11   4        1.60       -0.23      1.79 o 
  -2  12   4        0.08        2.56      2.02 o 
  -1  12   4        3.91        7.55      2.15 o 
   0  12   4        9.76       19.08      2.10 o 
   1  12   4        5.37        5.20      1.72 o 
  -9   1   5        1.24        1.05      1.39 o 
  -8   1   5        0.25       -0.60      1.13 o 
  -7   1   5        2.28        2.58      1.08 o 
  -6   1   5      215.18      223.65      5.75 o 
  -5   1   5        3.65        6.95      0.90 o 
  -4   1   5      701.67      688.52      7.53 o 
  -3   1   5      433.17      388.17      7.40 o 
  -2   1   5        7.74       13.76      0.70 o 
  -1   1   5       12.58       15.72      0.64 o 
   0   1   5      102.25       95.85      0.88 o 
   1   1   5     1064.27     1215.76     18.09 o 
   2   1   5        7.03       19.02      2.96 o 
   3   1   5       24.77       26.99      1.43 o 
   4   1   5        5.46        7.69      0.96 o 
   5   1   5        0.36       -0.21      1.42 o 
   6   1   5        7.97        9.45      1.97 o 
   7   1   5       39.98       37.46      2.53 o 
  -9   2   5        0.00       -0.26      1.34 o 
  -8   2   5        1.29        0.28      1.22 o 
  -7   2   5       19.29       29.06      2.56 o 
  -6   2   5       82.12      111.59      5.90 o 
  -5   2   5      105.57      108.08      3.56 o 
  -4   2   5      541.64      511.99     10.48 o 
  -3   2   5       72.43       75.60      0.88 o 
  -2   2   5      243.08      206.63      3.43 o 
  -1   2   5        3.19       64.09      8.73 o 
   0   2   5     1863.70     2184.83     14.56 o 
   1   2   5      587.31      611.66      8.28 o 
   2   2   5      901.80      840.06      7.61 o 
   3   2   5      533.36      509.96      4.60 o 
   4   2   5       19.51       18.17      1.88 o 
   5   2   5        7.29        4.75      1.58 o 
   6   2   5       17.62       21.23      2.29 o 
   7   2   5        2.70        3.24      2.11 o 
  -9   3   5        0.02        0.81      1.66 o 
  -8   3   5        0.31        1.65      1.40 o 
  -7   3   5        4.61        5.45      1.17 o 
  -6   3   5       15.24       16.05      1.12 o 
  -5   3   5      159.02      171.49      4.55 o 
  -4   3   5       32.95       30.66      0.76 o 
  -3   3   5        4.52       10.22      0.81 o 
  -2   3   5        0.90       -0.27      0.52 o 
  -1   3   5       68.95       71.27      1.05 o 
   0   3   5     3207.49     3720.02     53.46 o 
   1   3   5       79.65      107.84      4.41 o 
   2   3   5        3.30       15.29      3.04 o 
   3   3   5       19.76       21.38      1.05 o 
   4   3   5       46.56       47.37      2.10 o 
   5   3   5       12.16       15.18      1.90 o 
   6   3   5        1.97        0.07      1.51 o 
   7   3   5        1.91        3.17      3.21 o 
  -8   4   5        1.24        1.85      1.50 o 
  -7   4   5        3.09        6.30      1.43 o 
  -6   4   5        9.98       13.27      1.06 o 
  -5   4   5       39.64       38.77      2.03 o 
  -4   4   5        1.54        4.71      0.61 o 
  -3   4   5      515.87      483.77      7.66 o 
  -2   4   5       17.58       17.68      1.30 o 
  -1   4   5      519.92      627.34     20.65 o 
   0   4   5      117.11      127.58      3.32 o 
   1   4   5       68.45       59.28      2.25 o 
   2   4   5       13.58       50.47     13.49 o 
   3   4   5       48.01       36.07      1.31 o 
   4   4   5       69.78       60.27      1.67 o 
   5   4   5        1.62        3.05      1.48 o 
   6   4   5        8.92        8.98      1.88 o 
   7   4   5        0.12       -0.04      2.07 o 
  -8   5   5        0.66        1.85      1.59 o 
  -7   5   5        0.15       -1.13      1.35 o 
  -6   5   5        0.00        0.64      1.18 o 
  -5   5   5        4.11        4.36      1.10 o 
  -4   5   5       42.85       41.19      1.12 o 
  -3   5   5        2.43        6.24      0.73 o 
  -2   5   5        9.32       11.24      0.90 o 
  -1   5   5      166.16      129.30      1.78 o 
   0   5   5      228.31      268.94      6.84 o 
   1   5   5       74.14       77.58      2.63 o 
   2   5   5       45.25       53.67      4.87 o 
   3   5   5        1.09        2.33      1.21 o 
   4   5   5        8.93       18.40      1.55 o 
   5   5   5        0.37       -0.85      1.24 o 
   6   5   5        4.18        3.96      2.61 o 
   7   5   5        2.31       -0.70      2.69 o 
  -8   6   5        0.70        2.75      1.69 o 
  -7   6   5       16.12       18.91      1.93 o 
  -6   6   5        6.48        4.99      1.29 o 
  -5   6   5       40.25       40.12      4.02 o 
  -4   6   5       45.93       40.17      1.59 o 
  -3   6   5       53.87       53.20      1.85 o 
  -2   6   5        1.83        4.26      0.87 o 
  -1   6   5      111.45      119.44      2.65 o 
   0   6   5        7.74        8.08      1.05 o 
   1   6   5       58.16       94.65      6.51 o 
   2   6   5       14.66       52.76     22.49 o 
   3   6   5       25.31       19.19      1.73 o 
   4   6   5       12.19       14.46      1.59 o 
   5   6   5        0.83        0.10      1.37 o 
   6   6   5        0.00       -0.24      1.97 o 
  -7   7   5       13.02       15.63      1.78 o 
  -6   7   5        2.03        2.47      1.43 o 
  -5   7   5       13.73       15.13      1.51 o 
  -4   7   5       19.64       20.41      1.51 o 
  -3   7   5       39.36       35.90      1.56 o 
  -2   7   5        0.28        1.30      0.96 o 
  -1   7   5      249.84      458.92     33.41 o 
   0   7   5        7.17       22.14      2.82 o 
   1   7   5      334.97      282.95      3.22 o 
   2   7   5      633.30      548.96      4.29 o 
   3   7   5       78.18       72.58      2.60 o 
   4   7   5      113.26      100.94      3.02 o 
   5   7   5        0.78        0.57      1.44 o 
   6   7   5        0.07       -0.81      3.41 o 
  -7   8   5        0.07       -0.79      1.54 o 
  -6   8   5        2.27        1.94      1.43 o 
  -5   8   5        0.52       -0.99      1.32 o 
  -4   8   5       28.94       25.85      1.47 o 
  -3   8   5        0.52        5.32      1.47 o 
  -2   8   5      172.87      133.11      2.41 o 
  -1   8   5      520.26      467.96      7.29 o 
   0   8   5       84.60       89.03      4.02 o 
   1   8   5       70.98      117.26      5.71 o 
   2   8   5        0.06        5.22      1.34 o 
   3   8   5       56.77       45.58      2.31 o 
   4   8   5       52.69       40.48      2.41 o 
   5   8   5       25.43       28.85      2.08 o 
  -6   9   5        0.00        1.16      1.84 o 
  -5   9   5        0.04       -1.12      1.81 o 
  -4   9   5        0.20       -1.38      1.62 o 
  -3   9   5       33.37       23.35      1.29 o 
  -2   9   5        2.07        2.21      1.30 o 
  -1   9   5        2.74        4.73      1.43 o 
   0   9   5       30.72       32.41      2.65 o 
   1   9   5        0.01        1.28      1.26 o 
   2   9   5       16.39       19.21      1.69 o 
   3   9   5        6.61        5.47      1.97 o 
   4   9   5        0.05        0.06      1.93 o 
   5   9   5        4.27       10.88      2.33 o 
  -5  10   5        0.07        0.80      1.92 o 
  -4  10   5        0.01       -0.10      1.77 o 
  -3  10   5        9.10       10.26      1.62 o 
  -2  10   5        0.44        0.78      1.31 o 
  -1  10   5        5.75        9.06      2.31 o 
   0  10   5        0.07        0.25      1.29 o 
   1  10   5        0.14       -1.54      1.54 o 
   2  10   5        0.80       -0.48      1.72 o 
   3  10   5        0.25       -1.86      1.86 o 
   4  10   5        0.51        0.65      2.09 o 
  -4  11   5        0.15        1.95      2.02 o 
  -3  11   5        1.70        1.72      1.45 o 
  -2  11   5        0.55        1.60      1.78 o 
  -1  11   5        1.75        5.26      1.90 o 
   0  11   5        0.23       -0.54      1.42 o 
   1  11   5        1.59        1.23      1.46 o 
   2  11   5        0.41       -1.21      1.67 o 
   3  11   5        3.30        6.22      2.99 o 
  -2  12   5        5.36        7.71      2.36 o 
  -1  12   5        2.57        2.27      2.02 o 
   0  12   5        3.56        2.62      1.77 o 
   1  12   5        0.14       -0.19      2.04 o 
  -9   0   6        0.83       -1.40      1.94 o 
  -8   0   6        0.12       -1.50      1.50 o 
  -7   0   6       26.04       25.09      3.41 o 
  -6   0   6       61.33       48.95      4.25 o 
  -5   0   6       17.74       13.87      0.96 o 
  -4   0   6      845.46      792.15     14.91 o 
  -3   0   6       66.59       59.00      0.96 o 
  -2   0   6       66.43       76.47      1.79 o 
  -1   0   6     1986.85     2021.58     93.81 o 
   0   0   6      238.75      279.87      2.16 o 
   1   0   6      271.59      314.69      4.60 o 
   2   0   6       47.75       80.67      5.00 o 
   3   0   6       97.52       90.04      1.78 o 
   4   0   6        0.90        0.95      1.74 o 
   5   0   6      229.62      207.17      5.37 o 
   6   0   6       40.35       39.40      3.38 o 
   7   0   6      131.08      116.72      5.22 o 
  -9   1   6        0.00       -1.32      1.32 o 
  -8   1   6        0.08       -1.16      1.16 o 
  -7   1   6        3.45        1.82      1.13 o 
  -6   1   6      233.05      226.78      4.32 o 
  -5   1   6        2.56        5.30      0.58 o 
  -4   1   6      539.38      489.24      5.61 o 
  -3   1   6      189.99      175.90      1.41 o 
  -2   1   6       37.02       35.17      3.46 o 
  -1   1   6       14.11      298.96     20.29 o 
   0   1   6      373.97      381.47      3.50 o 
   1   1   6     1590.59     2134.38     31.58 o 
   2   1   6      367.86      328.19      2.69 o 
   3   1   6        8.48        6.81      0.78 o 
   4   1   6        3.54        2.84      0.88 o 
   5   1   6       38.14       40.54      2.91 o 
   6   1   6       25.38       23.82      2.01 o 
   7   1   6        7.27       17.53      2.71 o 
  -9   2   6        0.13        2.67      1.65 o 
  -8   2   6        9.61       25.95      2.47 o 
  -7   2   6        0.10        1.11      1.08 o 
  -6   2   6      414.93      405.18      7.45 o 
  -5   2   6      344.13      314.96      6.92 o 
  -4   2   6       80.85       78.35      1.68 o 
  -3   2   6      260.53      247.24      5.12 o 
  -2   2   6      721.22      713.92     16.29 o 
  -1   2   6      884.88      877.59     39.79 o 
   0   2   6       97.45      133.80      1.47 o 
   1   2   6      910.51      888.92     13.72 o 
   2   2   6       39.73       49.14      6.41 o 
   3   2   6        3.24        2.73      0.63 o 
   4   2   6       17.56       18.69      1.20 o 
   5   2   6       43.99       37.14      2.34 o 
   6   2   6       18.74       25.26      2.39 o 
   7   2   6        3.71        5.71      3.63 o 
  -9   3   6        2.68        3.77      2.09 o 
  -8   3   6        0.92        9.48      2.49 o 
  -7   3   6        0.99       15.58      2.28 o 
  -6   3   6       11.57       16.33      1.15 o 
  -5   3   6       16.95       17.65      1.21 o 
  -4   3   6       21.41       26.59      0.77 o 
  -3   3   6       54.53       69.05      1.30 o 
  -2   3   6        2.16       22.79     11.10 o 
  -1   3   6      124.41      120.19      1.03 o 
   0   3   6     3060.15     3842.27     32.12 o 
   1   3   6      206.14      235.99      4.25 o 
   2   3   6        9.00       18.99      3.64 o 
   3   3   6       31.69       24.97      1.20 o 
   4   3   6        3.53        4.32      1.12 o 
   5   3   6        4.59        3.56      1.67 o 
   6   3   6        0.99        0.11      1.77 o 
   7   3   6        0.39        2.35      4.18 o 
  -9   4   6        1.21        3.44      4.50 o 
  -8   4   6        0.48       -1.80      1.80 o 
  -7   4   6        0.72        0.36      1.22 o 
  -6   4   6        8.92       10.51      1.01 o 
  -5   4   6      172.11      151.97      2.15 o 
  -4   4   6        2.76        3.24      0.59 o 
  -3   4   6       29.74       27.37      0.88 o 
  -2   4   6        6.03        7.16      0.96 o 
  -1   4   6       12.21       11.48      1.40 o 
   0   4   6        0.04       -0.08      0.57 o 
   1   4   6        0.36        6.32      1.88 o 
   2   4   6        0.25        3.37      2.15 o 
   3   4   6       20.78       21.17      1.18 o 
   4   4   6        0.00       -1.06      1.06 o 
   5   4   6        3.87        4.91      1.60 o 
   6   4   6        6.40       10.43      2.13 o 
   7   4   6        2.85        5.03      3.08 o 
  -8   5   6        0.05        0.37      2.03 o 
  -7   5   6        8.49        8.32      1.59 o 
  -6   5   6        0.01       -0.07      1.13 o 
  -5   5   6        1.88        4.47      1.09 o 
  -4   5   6        0.01       -0.63      0.63 o 
  -3   5   6        1.16        2.11      0.77 o 
  -2   5   6      205.59      180.37      1.80 o 
  -1   5   6       59.10       53.89      1.35 o 
   0   5   6      792.24      876.29     23.39 o 
   1   5   6       90.91       90.50      1.68 o 
   2   5   6      226.50      275.36     29.16 o 
   3   5   6        1.84        3.63      1.12 o 
   4   5   6        3.48        2.25      1.15 o 
   5   5   6        0.37       -1.15      1.15 o 
   6   5   6       17.52       17.43      2.44 o 
  -8   6   6        0.00       -0.18      2.10 o 
  -7   6   6       13.53       15.74      1.51 o 
  -6   6   6        0.88        1.79      1.33 o 
  -5   6   6        8.14       12.34      1.35 o 
  -4   6   6        0.39        0.54      0.76 o 
  -3   6   6        0.02        0.21      0.87 o 
  -2   6   6       40.47       40.96      2.68 o 
  -1   6   6       28.00       41.10      3.52 o 
   0   6   6       69.18       84.13      3.41 o 
   1   6   6       27.76       26.35      1.35 o 
   2   6   6      391.58      394.77     20.42 o 
   3   6   6        9.87       10.50      1.75 o 
   4   6   6        2.65        0.75      1.17 o 
   5   6   6        4.49        4.80      1.58 o 
   6   6   6        0.31       -1.91      1.91 o 
  -7   7   6        3.54        5.48      2.46 o 
  -6   7   6       13.15       15.40      1.64 o 
  -5   7   6        1.59        3.85      1.27 o 
  -4   7   6        9.58        8.51      1.35 o 
  -3   7   6       14.16       18.15      1.37 o 
  -2   7   6      102.64       89.93      4.18 o 
  -1   7   6      504.81      621.00     29.97 o 
   0   7   6        0.80       -1.22      1.26 o 
   1   7   6      236.05      258.57      6.04 o 
   2   7   6      194.33      172.75      2.73 o 
   3   7   6        0.87        3.12      3.73 o 
   4   7   6       26.16       27.05      1.84 o 
   5   7   6        0.25       -1.36      1.36 o 
  -7   8   6        0.06        0.57      1.79 o 
  -6   8   6        3.51        3.25      1.41 o 
  -5   8   6        9.15        6.84      1.44 o 
  -4   8   6       84.44       66.93      2.28 o 
  -3   8   6      122.83      104.12      2.23 o 
  -2   8   6       67.46       59.74      1.91 o 
  -1   8   6      418.32      380.93     15.20 o 
   0   8   6       83.19       88.84      5.26 o 
   1   8   6       88.08       67.81      2.00 o 
   2   8   6        0.00       -0.33      1.18 o 
   3   8   6        1.87        0.52      1.69 o 
   4   8   6        1.11        4.21      1.92 o 
   5   8   6        0.01       -0.35      1.61 o 
  -6   9   6        0.53        2.89      2.79 o 
  -5   9   6        0.62        1.94      1.38 o 
  -4   9   6       11.59       13.38      1.57 o 
  -3   9   6        0.03       -0.41      1.17 o 
  -2   9   6        5.88        9.67      2.81 o 
  -1   9   6       63.28       47.18      1.85 o 
   0   9   6       23.67       22.19      1.69 o 
   1   9   6        4.09        7.75      1.44 o 
   2   9   6        0.03       -0.07      1.24 o 
   3   9   6       43.44       33.94      2.27 o 
   4   9   6        1.42        3.19      2.79 o 
  -5  10   6        1.78        0.95      2.84 o 
  -4  10   6        3.46       -0.23      3.53 o 
  -3  10   6       25.96       28.07      1.89 o 
  -2  10   6       22.70       25.48      2.29 o 
  -1  10   6        8.82        9.88      1.56 o 
   0  10   6        2.39        2.75      1.34 o 
   1  10   6        0.34       -1.29      1.29 o 
   2  10   6        3.07        1.59      1.91 o 
   3  10   6        0.04        1.38      1.87 o 
  -4  11   6        0.03        0.19      1.84 o 
  -3  11   6        0.01        0.09      1.46 o 
  -2  11   6        0.87        2.57      1.77 o 
  -1  11   6        0.05        0.64      1.68 o 
   0  11   6        0.31       -0.33      1.46 o 
   1  11   6        0.88        0.67      2.05 o 
   2  11   6        9.16        8.38      2.23 o 
  -2  12   6        3.32       10.41      5.07 o 
  -1  12   6        1.14        1.51      2.59 o 
   0  12   6        0.01       -1.61      1.61 o 
  -9   1   7        0.02        2.29      1.81 o 
  -8   1   7       19.09       24.49      1.61 o 
  -7   1   7        4.09        5.01      1.14 o 
  -6   1   7       62.87       58.97      1.28 o 
  -5   1   7       18.55       15.63      0.98 o 
  -4   1   7       22.34       11.10      0.98 o 
  -3   1   7        0.47        1.58      0.35 o 
  -2   1   7      159.39      150.80      1.93 o 
  -1   1   7     1072.51     1258.91     29.36 o 
   0   1   7      128.30      140.81      1.24 o 
   1   1   7      506.33      588.76      2.72 o 
   2   1   7        8.68        8.49      0.67 o 
   3   1   7        0.30        0.83      0.62 o 
   4   1   7       24.18       18.93      1.56 o 
   5   1   7      107.40       91.89      2.87 o 
   6   1   7       15.54       21.13      2.48 o 
   7   1   7       23.60       28.08      2.95 o 
  -9   2   7        3.01        2.15      2.02 o 
  -8   2   7       24.12       43.62      4.75 o 
  -7   2   7        0.06        0.15      1.04 o 
  -6   2   7      301.32      285.62      3.28 o 
  -5   2   7       22.72       21.27      0.99 o 
  -4   2   7       19.27       14.85      0.73 o 
  -3   2   7       25.70       20.37      0.62 o 
  -2   2   7        8.51       29.36      8.63 o 
  -1   2   7        8.67      128.22     11.15 o 
   0   2   7      777.63      945.81      5.88 o 
   1   2   7      440.75      453.43      5.12 o 
   2   2   7      135.26      139.71      8.28 o 
   3   2   7       87.12       78.05      1.31 o 
   4   2   7        5.84        6.32      1.10 o 
   5   2   7        0.18       -1.34      1.49 o 
   6   2   7        6.56        8.49      3.98 o 
   7   2   7        0.40       -0.53      2.15 o 
  -9   3   7        0.72       -0.56      1.61 o 
  -8   3   7       22.88       31.56      1.93 o 
  -7   3   7       68.52       68.68      1.69 o 
  -6   3   7       14.65       17.30      1.10 o 
  -5   3   7      141.08      140.26      3.61 o 
  -4   3   7       13.12       15.92      0.89 o 
  -3   3   7        1.39        1.28      1.01 o 
  -2   3   7     1909.81     1788.63     39.59 o 
  -1   3   7      160.68      167.16      2.53 o 
   0   3   7      244.86      291.01      2.37 o 
   1   3   7      208.54      201.30      3.13 o 
   2   3   7      216.56      198.98      2.42 o 
   3   3   7       21.12       18.80      1.92 o 
   4   3   7        0.86       -0.12      1.00 o 
   5   3   7        4.15        2.01      1.53 o 
   6   3   7        0.09       -1.36      1.77 o 
  -9   4   7        2.48        3.98      2.18 o 
  -8   4   7        0.00        1.01      1.52 o 
  -7   4   7        1.58        2.29      1.31 o 
  -6   4   7       10.39       13.98      1.17 o 
  -5   4   7       40.12       38.17      1.66 o 
  -4   4   7        0.03       -0.51      0.51 o 
  -3   4   7       44.86       45.11      1.42 o 
  -2   4   7      235.19      241.51      4.77 o 
  -1   4   7       42.64       50.25      1.22 o 
   0   4   7      255.90      327.07      3.60 o 
   1   4   7       78.57       65.20      1.42 o 
   2   4   7       19.62       16.47      1.53 o 
   3   4   7        3.49        4.57      1.08 o 
   4   4   7        0.01       -0.69      0.98 o 
   5   4   7        2.79        1.82      1.62 o 
   6   4   7       17.21       18.05      3.68 o 
  -8   5   7        0.24       -1.70      1.70 o 
  -7   5   7        0.89        1.99      1.34 o 
  -6   5   7        1.20        0.67      0.96 o 
  -5   5   7        8.84        7.78      1.03 o 
  -4   5   7        3.24        4.75      0.70 o 
  -3   5   7      234.55      210.51      5.43 o 
  -2   5   7       83.28       80.91      2.57 o 
  -1   5   7        2.36       21.90      3.50 o 
   0   5   7       23.60       30.71      1.18 o 
   1   5   7       35.82       45.71      4.57 o 
   2   5   7       32.99       87.57     14.57 o 
   3   5   7        3.40        5.91      2.32 o 
   4   5   7       44.18       34.00      1.68 o 
   5   5   7        5.77        6.55      1.93 o 
   6   5   7        1.51        1.23      1.84 o 
  -8   6   7        0.95       -0.82      2.02 o 
  -7   6   7        7.30        8.34      1.92 o 
  -6   6   7        4.38        5.68      1.32 o 
  -5   6   7        3.58        4.51      1.57 o 
  -4   6   7        0.18        0.41      0.83 o 
  -3   6   7        0.09        4.15      0.96 o 
  -2   6   7       16.27       15.88      1.00 o 
  -1   6   7      181.85      165.32      3.67 o 
   0   6   7      414.93      445.77     17.94 o 
   1   6   7      105.69      133.37     14.34 o 
   2   6   7      286.67      293.54     19.00 o 
   3   6   7        6.59        4.41      4.03 o 
   4   6   7        3.94        1.74      1.29 o 
   5   6   7        2.44        4.64      1.58 o 
   6   6   7        1.59        0.25      2.11 o 
  -7   7   7        9.32       10.93      2.16 o 
  -6   7   7       20.92       24.71      2.46 o 
  -5   7   7        5.33        8.83      1.40 o 
  -4   7   7       33.98       25.23      1.15 o 
  -3   7   7        3.43       18.61      7.66 o 
  -2   7   7        6.00       12.27      1.39 o 
  -1   7   7       46.74      108.93      9.01 o 
   0   7   7      350.97      400.24     17.56 o 
   1   7   7      172.61      187.56      8.82 o 
   2   7   7      272.97      221.85      3.90 o 
   3   7   7       14.31       14.72      4.70 o 
   4   7   7        6.25        5.25      1.61 o 
   5   7   7        0.01       -1.47      1.47 o 
  -7   8   7        0.11       -0.81      2.51 o 
  -6   8   7        0.99        3.23      1.80 o 
  -5   8   7        5.99       11.33      1.97 o 
  -4   8   7       65.25       52.58      1.53 o 
  -3   8   7      219.44      197.70      2.91 o 
  -2   8   7       27.37       30.39      2.08 o 
  -1   8   7      199.16      191.54      6.83 o 
   0   8   7      100.03       99.38      4.36 o 
   1   8   7       34.92       22.86      1.54 o 
   2   8   7        2.65        2.75      1.26 o 
   3   8   7       27.77       22.54      2.32 o 
   4   8   7        2.90        2.51      1.44 o 
   5   8   7        2.89        1.08      1.72 o 
  -6   9   7        0.28        1.97      1.83 o 
  -5   9   7       14.46       10.70      2.04 o 
  -4   9   7        2.12        2.68      1.12 o 
  -3   9   7       46.48       39.57      1.84 o 
  -2   9   7       57.76       49.55      2.36 o 
  -1   9   7       13.98       12.81      1.57 o 
   0   9   7        1.03        2.28      1.24 o 
   1   9   7        0.00       -0.12      1.31 o 
   2   9   7        5.25        7.71      1.93 o 
   3   9   7       15.67       21.56      2.71 o 
   4   9   7        0.12        1.43      1.85 o 
  -5  10   7        0.98       -2.74      2.74 o 
  -4  10   7        0.16        0.80      2.79 o 
  -3  10   7        7.13        6.57      1.64 o 
  -2  10   7        3.02        2.64      1.72 o 
  -1  10   7        0.28       -1.27      1.27 o 
   0  10   7        2.18        1.83      1.38 o 
   1  10   7        2.61        5.20      1.51 o 
   2  10   7        1.64        1.94      1.88 o 
   3  10   7       18.25       25.88      2.76 o 
  -4  11   7        1.26        1.44      2.69 o 
  -3  11   7        0.56        0.25      2.46 o 
  -2  11   7        0.14        0.87      1.81 o 
  -1  11   7        3.47        3.30      1.70 o 
   0  11   7        0.00       -0.93      1.55 o 
   1  11   7        5.11        7.40      1.77 o 
   2  11   7        0.09        3.37      2.21 o 
  -1  12   7        0.41       -2.02      2.02 o 
  -9   0   8        1.70       -2.39      2.39 o 
  -8   0   8        3.87        5.07      2.64 o 
  -7   0   8        2.52       -0.15      1.34 o 
  -6   0   8      139.39      136.68      1.97 o 
  -5   0   8        0.01       -0.24      0.70 o 
  -4   0   8       12.15        8.99      1.18 o 
  -3   0   8        2.98        4.83      0.94 o 
  -2   0   8      375.09      340.81      4.18 o 
  -1   0   8      454.32      509.21     15.70 o 
   0   0   8      199.43      168.40      2.66 o 
   1   0   8      148.89      148.07      2.09 o 
   2   0   8       55.14       78.99      5.07 o 
   3   0   8      624.43      506.11      6.44 o 
   4   0   8      254.05      226.13      5.37 o 
   5   0   8      645.14      591.71      9.15 o 
   6   0   8        8.64       11.29      3.23 o 
  -9   1   8        2.92        3.39      1.92 o 
  -8   1   8       16.34       16.73      1.81 o 
  -7   1   8        8.10        9.46      1.16 o 
  -6   1   8       11.20        8.24      1.87 o 
  -5   1   8       19.83       20.22      0.69 o 
  -4   1   8       24.19       21.47      0.95 o 
  -3   1   8      361.44      348.10     11.92 o 
  -2   1   8       10.10       12.35      1.22 o 
  -1   1   8     3593.83     3600.28     50.76 o 
   0   1   8      263.67      330.18      1.95 o 
   1   1   8       15.82       17.74      0.72 o 
   2   1   8       43.11       37.62      1.11 o 
   3   1   8       26.93       26.02      1.10 o 
   4   1   8       56.46       56.62      2.27 o 
   5   1   8       11.84       13.88      2.17 o 
   6   1   8        1.27        2.16      1.95 o 
  -9   2   8        0.06        0.55      1.86 o 
  -8   2   8       79.12       70.46      2.68 o 
  -7   2   8       64.63       68.80      2.38 o 
  -6   2   8       24.17       21.59      1.02 o 
  -5   2   8        0.94       -0.23      0.50 o 
  -4   2   8      109.50      118.26      1.34 o 
  -3   2   8       22.61       23.76      1.10 o 
  -2   2   8       69.59      123.64      9.37 o 
  -1   2   8      288.04      436.12     17.74 o 
   0   2   8      428.34      503.67      4.50 o 
   1   2   8        3.34        4.71      0.59 o 
   2   2   8       49.07       56.39      1.15 o 
   3   2   8      198.73      176.52      2.87 o 
   4   2   8       46.76       46.57      1.75 o 
   5   2   8        1.66        2.35      3.31 o 
   6   2   8        2.91        3.15      1.94 o 
  -9   3   8        0.04        1.05      1.92 o 
  -8   3   8       17.43       26.75      1.80 o 
  -7   3   8        0.16        1.48      1.25 o 
  -6   3   8       14.11       19.27      1.12 o 
  -5   3   8       35.43       43.51      0.97 o 
  -4   3   8       25.68       19.50      0.84 o 
  -3   3   8      289.20      253.19      3.77 o 
  -2   3   8     1523.73     1513.35     23.29 o 
  -1   3   8      134.10      184.59      7.37 o 
   0   3   8       99.14       92.26      1.51 o 
   1   3   8       43.26       29.26      0.89 o 
   2   3   8       15.77       15.98      0.86 o 
   3   3   8       49.83       39.88      1.42 o 
   4   3   8        5.48        5.14      1.48 o 
   5   3   8        0.02        2.24      1.66 o 
   6   3   8        3.64        4.35      1.93 o 
  -9   4   8        0.11       -1.99      2.64 o 
  -8   4   8        3.11        2.97      2.21 o 
  -7   4   8       21.26       19.35      1.66 o 
  -6   4   8        4.22        3.24      1.11 o 
  -5   4   8        2.81        5.36      0.74 o 
  -4   4   8       46.29       34.72      0.94 o 
  -3   4   8       11.22       16.02      0.76 o 
  -2   4   8        3.71        9.39      0.65 o 
  -1   4   8       22.89       23.18      0.57 o 
   0   4   8        9.04       13.81      1.30 o 
   1   4   8      129.33      140.14      2.30 o 
   2   4   8       19.57       20.30      0.96 o 
   3   4   8       12.07       10.58      1.26 o 
   4   4   8        1.58        0.30      1.12 o 
   5   4   8       13.24       12.50      2.00 o 
   6   4   8        1.90        2.67      1.95 o 
  -8   5   8        0.08       -1.00      1.73 o 
  -7   5   8        0.59       -0.87      1.21 o 
  -6   5   8        3.31        4.15      1.24 o 
  -5   5   8        2.11        3.96      0.75 o 
  -4   5   8       29.80       23.46      1.15 o 
  -3   5   8        1.69        2.27      0.73 o 
  -2   5   8      178.77      182.98     12.93 o 
  -1   5   8        9.78       29.03      1.44 o 
   0   5   8      576.88      644.77     12.97 o 
   1   5   8       21.53       51.59      3.80 o 
   2   5   8        0.15       -1.03      1.03 o 
   3   5   8       19.35       22.35      1.45 o 
   4   5   8       81.97       71.50      2.80 o 
   5   5   8        2.65        0.60      1.73 o 
   6   5   8       10.02       12.40      2.59 o 
  -8   6   8        0.00        1.09      1.93 o 
  -7   6   8        1.74        1.49      2.49 o 
  -6   6   8        3.33        1.66      1.63 o 
  -5   6   8        1.23        8.51      2.24 o 
  -4   6   8       13.51       17.43      1.14 o 
  -3   6   8       11.77       12.32      1.32 o 
  -2   6   8      125.02       99.25      2.00 o 
  -1   6   8        0.07       11.04      1.38 o 
   0   6   8      618.43      719.11     17.48 o 
   1   6   8        8.78       23.52      3.77 o 
   2   6   8        4.00        4.30      1.58 o 
   3   6   8        8.63        8.71      1.41 o 
   4   6   8        1.12       -1.24      1.24 o 
   5   6   8       15.45       15.76      2.27 o 
  -7   7   8        0.43        6.58      2.04 o 
  -6   7   8       15.13       18.74      4.08 o 
  -5   7   8        0.04        3.56      1.70 o 
  -4   7   8       79.73       71.00      1.95 o 
  -3   7   8      122.57      116.49      3.84 o 
  -2   7   8        0.51       -1.11      1.11 o 
  -1   7   8      367.31      342.70     13.47 o 
   0   7   8       59.92       68.23      4.52 o 
   1   7   8        0.31        5.29      1.26 o 
   2   7   8        9.59        9.09      2.34 o 
   3   7   8        7.60        6.04      1.90 o 
   4   7   8        0.41       -1.35      1.35 o 
   5   7   8        0.00       -0.84      1.51 o 
  -7   8   8        0.90       -1.73      1.73 o 
  -6   8   8       14.36       15.59      2.26 o 
  -5   8   8       33.81       29.39      2.11 o 
  -4   8   8        1.61        4.94      1.33 o 
  -3   8   8      243.57      218.94      3.05 o 
  -2   8   8       36.56       41.00      2.18 o 
  -1   8   8       28.90       45.24      4.83 o 
   0   8   8        2.17       -0.47      1.12 o 
   1   8   8       12.12       18.12      3.71 o 
   2   8   8       27.69       23.39      2.16 o 
   3   8   8        2.76        2.34      1.77 o 
   4   8   8        1.87        0.94      1.55 o 
  -6   9   8        0.71        1.74      1.86 o 
  -5   9   8       18.80       20.67      4.83 o 
  -4   9   8       20.16       20.80      1.75 o 
  -3   9   8      169.79      144.40      3.50 o 
  -2   9   8       48.47       42.00      2.37 o 
  -1   9   8        0.63        1.36      1.31 o 
   0   9   8        9.97       15.59      1.65 o 
   1   9   8       47.85       39.75      2.49 o 
   2   9   8        0.83        2.93      1.88 o 
   3   9   8       13.68       15.18      2.39 o 
   4   9   8        6.59       10.66      2.39 o 
  -5  10   8        0.12       -2.84      2.99 o 
  -4  10   8        0.38       -0.55      2.64 o 
  -3  10   8        0.05        3.26      1.81 o 
  -2  10   8        7.88        6.23      1.96 o 
  -1  10   8        0.17       -1.27      1.27 o 
   0  10   8        2.91        3.31      1.47 o 
   1  10   8        5.07        6.35      1.59 o 
   2  10   8        5.38        7.84      2.13 o 
   3  10   8       23.03       27.86      3.98 o 
  -4  11   8        0.44        5.52      3.13 o 
  -3  11   8        0.89        0.01      2.41 o 
  -2  11   8        0.30       -1.01      1.92 o 
  -1  11   8        1.08       -0.97      1.57 o 
   0  11   8        6.39        9.29      1.82 o 
   1  11   8        5.83       12.49      1.92 o 
  -9   1   9        0.06       -0.98      1.70 o 
  -8   1   9        1.84        0.84      2.46 o 
  -7   1   9        1.21       -1.94      2.24 o 
  -6   1   9        0.44        0.27      1.02 o 
  -5   1   9        2.80        2.78      0.56 o 
  -4   1   9        3.05        4.64      0.49 o 
  -3   1   9       95.02      103.54      3.67 o 
  -2   1   9      118.11      112.76      1.97 o 
  -1   1   9      583.37      660.20     10.31 o 
   0   1   9        2.05        0.20      0.49 o 
   1   1   9       24.28       24.00      0.81 o 
   2   1   9        3.92        8.68      0.83 o 
   3   1   9      234.36      207.70      2.19 o 
   4   1   9       57.83       53.24      2.66 o 
   5   1   9       61.20       55.50      2.55 o 
   6   1   9       15.40       19.52      2.55 o 
  -9   2   9        2.41        1.42      2.16 o 
  -8   2   9       50.66       49.44      2.59 o 
  -7   2   9        2.62        4.01      1.29 o 
  -6   2   9        4.95        3.61      1.00 o 
  -5   2   9        0.67       -0.09      0.60 o 
  -4   2   9       16.02       16.59      0.77 o 
  -3   2   9       53.77       51.12      3.11 o 
  -2   2   9        8.60       96.87      9.35 o 
  -1   2   9       15.10       93.99      5.80 o 
   0   2   9      365.78      385.70      3.43 o 
   1   2   9      179.48      162.09      1.68 o 
   2   2   9        0.39        3.48      0.71 o 
   3   2   9        6.33       14.20      2.28 o 
   4   2   9        0.50       -0.72      1.47 o 
   5   2   9        0.76       -1.62      1.62 o 
   6   2   9        1.04        0.38      1.97 o 
  -9   3   9        6.93        6.05      2.27 o 
  -8   3   9       32.62       28.51      2.10 o 
  -7   3   9       48.83       48.20      1.92 o 
  -6   3   9        0.33       -0.90      0.90 o 
  -5   3   9        0.06       -0.05      0.73 o 
  -4   3   9       90.32       93.88      1.61 o 
  -3   3   9       12.56       14.31      1.09 o 
  -2   3   9       85.45       75.29      1.09 o 
  -1   3   9      239.36      234.41      5.39 o 
   0   3   9      200.31      238.58      2.22 o 
   1   3   9        9.26       25.10      0.90 o 
   2   3   9       23.31       25.61      0.99 o 
   3   3   9        6.87        6.92      1.14 o 
   4   3   9        6.06        5.55      1.25 o 
   5   3   9       10.52       16.83      2.11 o 
   6   3   9        0.10        1.26      1.93 o 
  -9   4   9        3.46        3.32      2.23 o 
  -8   4   9        0.01       -0.06      2.84 o 
  -7   4   9        0.86        0.78      1.13 o 
  -6   4   9        1.07        1.55      1.09 o 
  -5   4   9        0.05       -0.72      0.72 o 
  -4   4   9      268.15      248.13      5.20 o 
  -3   4   9      134.17      113.20      1.73 o 
  -2   4   9      501.59      477.77      6.52 o 
  -1   4   9        4.75       19.15      1.62 o 
   0   4   9       10.37       14.20      0.94 o 
   1   4   9       12.31       14.13      1.36 o 
   2   4   9       42.74       38.13      1.14 o 
   3   4   9        4.14        0.49      1.06 o 
   4   4   9       29.31       24.09      1.52 o 
   5   4   9        0.11        1.22      1.74 o 
   6   4   9        8.76       10.13      2.24 o 
  -8   5   9        0.02        0.57      1.83 o 
  -7   5   9        0.00        2.07      1.24 o 
  -6   5   9        2.09        3.71      1.16 o 
  -5   5   9       32.04       31.96      1.12 o 
  -4   5   9        3.16        3.56      0.94 o 
  -3   5   9        2.21        4.78      0.86 o 
  -2   5   9      155.11      139.28      2.09 o 
  -1   5   9       80.81       78.60      1.80 o 
   0   5   9       52.63       58.76      1.59 o 
   1   5   9       10.39       13.01      1.86 o 
   2   5   9       35.01       23.21      1.12 o 
   3   5   9       15.03       19.04      1.59 o 
   4   5   9        0.32        1.30      1.20 o 
   5   5   9       12.79       13.71      2.25 o 
  -8   6   9        0.00       -0.44      2.00 o 
  -7   6   9        4.23        5.98      2.02 o 
  -6   6   9        3.26        6.44      1.78 o 
  -5   6   9       23.71       32.55      1.52 o 
  -4   6   9        2.05        0.24      1.94 o 
  -3   6   9       28.41       23.95      1.41 o 
  -2   6   9      409.82      358.47      3.46 o 
  -1   6   9      169.45      186.84      7.29 o 
   0   6   9      835.22      838.27     20.89 o 
   1   6   9       14.76       12.49      2.92 o 
   2   6   9       82.42       58.34      2.37 o 
   3   6   9        0.35       -0.20      1.23 o 
   4   6   9        2.86        1.94      1.33 o 
   5   6   9        0.57       -1.65      1.65 o 
  -7   7   9        0.95        2.34      1.86 o 
  -6   7   9       15.99       20.81      2.29 o 
  -5   7   9        2.31        5.87      1.89 o 
  -4   7   9        4.68        4.74      1.63 o 
  -3   7   9        4.33        4.83      1.59 o 
  -2   7   9        6.87       76.50      3.22 o 
  -1   7   9       95.34      121.86      5.39 o 
   0   7   9       49.99       54.02      2.75 o 
   1   7   9       13.37       13.44      1.47 o 
   2   7   9        7.47       14.35      1.99 o 
   3   7   9        2.18        1.39      1.34 o 
   4   7   9        0.07        0.10      1.45 o 
  -7   8   9        1.96        3.27      2.00 o 
  -6   8   9        7.50        6.61      2.05 o 
  -5   8   9       37.08       36.91      2.33 o 
  -4   8   9        0.59        1.91      1.32 o 
  -3   8   9       79.45       71.34      2.60 o 
  -2   8   9       69.71       58.76      1.95 o 
  -1   8   9        0.46        5.37      1.33 o 
   0   8   9       33.92       34.20      1.67 o 
   1   8   9       11.79       14.47      1.55 o 
   2   8   9        1.12       -0.20      1.65 o 
   3   8   9        0.10       -1.31      1.31 o 
   4   8   9        0.02       -0.30      1.55 o 
  -6   9   9        1.88        3.73      2.41 o 
  -5   9   9       38.06       34.74      2.49 o 
  -4   9   9       30.30       29.91      1.80 o 
  -3   9   9       44.01       38.18      2.42 o 
  -2   9   9       14.01       14.18      1.65 o 
  -1   9   9        0.89        0.16      1.32 o 
   0   9   9        0.27        0.62      1.29 o 
   1   9   9       13.37       14.16      1.73 o 
   2   9   9        2.60        2.08      1.76 o 
   3   9   9        7.57        9.55      2.39 o 
  -5  10   9       12.23        7.61      3.43 o 
  -4  10   9        9.08        9.80      1.66 o 
  -3  10   9        0.01       -0.92      1.75 o 
  -2  10   9        0.89        1.46      1.84 o 
  -1  10   9        4.74        7.84      1.66 o 
   0  10   9        2.51        3.37      1.50 o 
   1  10   9       51.15       60.76      3.02 o 
   2  10   9        2.15        5.66      2.26 o 
  -4  11   9        0.22        2.19      3.08 o 
  -3  11   9        0.98        1.90      2.04 o 
  -2  11   9        1.52       -0.74      2.00 o 
  -1  11   9        2.29        2.36      2.26 o 
   0  11   9        1.13        3.53      1.79 o 
   1  11   9        1.47        4.48      2.84 o 
  -9   0  10        0.00       -2.89      2.94 o 
  -8   0  10       13.18       11.00      3.28 o 
  -7   0  10        0.02       -1.54      1.84 o 
  -6   0  10        0.38       -1.56      2.29 o 
  -5   0  10       74.61       68.24      2.19 o 
  -4   0  10        1.48        1.36      0.86 o 
  -3   0  10     1673.68     1534.68     10.10 o 
  -2   0  10      276.58      246.87      4.13 o 
  -1   0  10      125.16      142.56      1.84 o 
   0   0  10      351.84      384.72      3.26 o 
   1   0  10      176.54      139.20      2.30 o 
   2   0  10     1057.51      952.39     10.55 o 
   3   0  10     1049.16      942.22      6.50 o 
   4   0  10       58.80       55.42      3.38 o 
   5   0  10       25.21       32.39      3.73 o 
   6   0  10        6.49        4.98      2.89 o 
  -9   1  10        5.77        5.39      2.14 o 
  -8   1  10        0.58       -1.74      1.74 o 
  -7   1  10        0.05       -1.32      2.09 o 
  -6   1  10       13.21       22.14      2.20 o 
  -5   1  10       13.13       12.98      0.94 o 
  -4   1  10       65.40       63.24      2.50 o 
  -3   1  10      744.82      684.57     10.72 o 
  -2   1  10       35.94       66.39      5.08 o 
  -1   1  10       23.63       20.60      0.65 o 
   0   1  10       84.61       97.22      1.26 o 
   1   1  10      437.15      374.29      2.55 o 
   2   1  10       41.51       47.67      2.89 o 
   3   1  10      486.47      408.59      3.72 o 
   4   1  10        1.59        1.87      1.62 o 
   5   1  10        1.04       -0.19      1.55 o 
   6   1  10        4.90        7.95      2.25 o 
  -9   2  10        6.92        8.40      2.25 o 
  -8   2  10        4.16       -0.03      1.88 o 
  -7   2  10       11.21       11.42      1.44 o 
  -6   2  10        2.36        4.62      0.94 o 
  -5   2  10       10.62       14.00      0.95 o 
  -4   2  10       30.91       33.29      1.00 o 
  -3   2  10        0.55        8.00      4.08 o 
  -2   2  10      191.09      174.30      4.98 o 
  -1   2  10        0.19        1.27      0.47 o 
   0   2  10       34.74       48.92      1.01 o 
   1   2  10       81.73       82.22      1.37 o 
   2   2  10       75.65       68.35      1.80 o 
   3   2  10       57.54       73.19      3.07 o 
   4   2  10       11.23       10.29      1.88 o 
   5   2  10        2.70       -0.11      1.56 o 
   6   2  10        1.26        2.57      2.04 o 
  -9   3  10        1.12        3.68      2.05 o 
  -8   3  10        6.29        6.34      1.87 o 
  -7   3  10        1.11        0.63      1.27 o 
  -6   3  10        0.50       -0.22      0.87 o 
  -5   3  10       57.16       48.81      1.23 o 
  -4   3  10      300.49      292.03      7.15 o 
  -3   3  10       14.01       16.24      1.99 o 
  -2   3  10      123.70       99.17      1.98 o 
  -1   3  10        0.22        5.71      0.61 o 
   0   3  10        7.93       14.09      0.77 o 
   1   3  10      232.64      228.47      2.20 o 
   2   3  10        0.41        1.26      0.79 o 
   3   3  10        3.71        5.62      1.12 o 
   4   3  10        8.10        8.63      1.99 o 
   5   3  10        1.81        1.33      1.70 o 
  -9   4  10        5.39        6.48      3.78 o 
  -8   4  10        1.58        2.31      1.88 o 
  -7   4  10        1.61        3.82      1.33 o 
  -6   4  10       17.24       17.51      1.44 o 
  -5   4  10        6.24        8.36      0.96 o 
  -4   4  10       61.74       58.64      2.13 o 
  -3   4  10       69.68       59.60      1.53 o 
  -2   4  10       61.03       55.47      1.00 o 
  -1   4  10       49.20       69.48      3.20 o 
   0   4  10       18.05       20.95      0.92 o 
   1   4  10        4.66        2.77      0.80 o 
   2   4  10       16.15       15.38      1.10 o 
   3   4  10       31.52       24.21      1.43 o 
   4   4  10       17.21       13.73      1.58 o 
   5   4  10        0.28       -0.17      1.70 o 
  -8   5  10        0.06       -1.80      1.80 o 
  -7   5  10        0.54       12.02      1.33 o 
  -6   5  10        1.24        2.58      1.13 o 
  -5   5  10        3.51        2.49      0.89 o 
  -4   5  10       26.15       21.44      1.58 o 
  -3   5  10       43.52       43.16      1.83 o 
  -2   5  10      806.60      695.03      7.09 o 
  -1   5  10      125.19      117.67      2.04 o 
   0   5  10        4.19        3.65      2.45 o 
   1   5  10       59.64       47.36      1.30 o 
   2   5  10      110.43       81.23      2.00 o 
   3   5  10       21.13       21.96      1.68 o 
   4   5  10       26.55       23.43      1.62 o 
   5   5  10        1.81        1.02      1.88 o 
  -8   6  10        4.81        5.62      3.08 o 
  -7   6  10        0.18        7.56      1.92 o 
  -6   6  10        0.10        0.65      3.96 o 
  -5   6  10        0.10        3.87      1.34 o 
  -4   6  10       23.17       19.04      1.82 o 
  -3   6  10       44.95       42.50      1.99 o 
  -2   6  10      301.40      304.45      7.95 o 
  -1   6  10       21.90       28.39      3.28 o 
   0   6  10        5.56       10.94      2.99 o 
   1   6  10        2.10        9.53      1.75 o 
   2   6  10       29.24       23.13      1.60 o 
   3   6  10       17.21       14.69      1.61 o 
   4   6  10        0.33       -0.19      1.31 o 
   5   6  10        0.58       -0.09      4.03 o 
  -7   7  10        0.16       -1.92      2.06 o 
  -6   7  10       23.69       28.14      2.34 o 
  -5   7  10       18.59       22.62      2.24 o 
  -4   7  10        1.17        2.87      1.60 o 
  -3   7  10      164.45      144.89      3.19 o 
  -2   7  10        0.20       24.55      4.96 o 
  -1   7  10        5.79        5.25      1.74 o 
   0   7  10        0.72       -0.76      1.09 o 
   1   7  10       33.06       27.12      1.53 o 
   2   7  10        1.36        2.34      1.25 o 
   3   7  10       14.44       12.82      1.69 o 
   4   7  10        5.14        7.74      1.65 o 
  -7   8  10        3.96        7.01      2.13 o 
  -6   8  10        2.23        6.27      1.94 o 
  -5   8  10       43.82       39.39      2.34 o 
  -4   8  10        6.31        7.96      1.87 o 
  -3   8  10        2.51        3.65      1.66 o 
  -2   8  10        1.80        0.27      1.52 o 
  -1   8  10       24.20       25.07      1.56 o 
   0   8  10       16.73       19.09      1.62 o 
   1   8  10        0.75        1.63      1.36 o 
   2   8  10        0.14        0.11      1.72 o 
   3   8  10        2.50        0.96      1.45 o 
  -6   9  10        3.53        7.08      3.26 o 
  -5   9  10      106.00       94.98      3.61 o 
  -4   9  10       27.18       28.19      4.40 o 
  -3   9  10        0.81       -1.35      4.28 o 
  -2   9  10        5.20        5.65      1.74 o 
  -1   9  10        7.85       21.45      1.79 o 
   0   9  10       23.23       28.05      2.51 o 
   1   9  10        0.78       -1.41      1.41 o 
   2   9  10        1.87       -0.62      2.46 o 
   3   9  10       18.67       22.11      2.13 o 
  -5  10  10        9.76       10.95      2.23 o 
  -4  10  10       19.63       14.21      2.18 o 
  -3  10  10        0.02        0.20      2.06 o 
  -2  10  10        0.03        0.97      1.88 o 
  -1  10  10        2.08        2.83      1.63 o 
   0  10  10        0.17        6.28      1.77 o 
   1  10  10       30.77       32.43      2.21 o 
   2  10  10       21.30       26.92      4.13 o 
  -3  11  10        0.39        0.58      1.98 o 
  -2  11  10        5.40        5.87      2.39 o 
  -1  11  10       21.57       27.50      2.40 o 
   0  11  10        0.59        3.18      1.80 o 
  -9   1  11        1.34        0.30      2.41 o 
  -8   1  11        1.40       -1.76      2.24 o 
  -7   1  11        1.67       -1.17      1.17 o 
  -6   1  11        0.00        4.83      2.31 o 
  -5   1  11       23.03       25.05      1.52 o 
  -4   1  11        2.19        2.45      0.69 o 
  -3   1  11      127.36      127.21      2.34 o 
  -2   1  11       26.07       26.96      0.82 o 
  -1   1  11       44.52       36.11      0.81 o 
   0   1  11        0.43        2.31      0.63 o 
   1   1  11      469.37      485.43      3.17 o 
   2   1  11       83.26       83.03      1.59 o 
   3   1  11      104.50       96.40      2.10 o 
   4   1  11       50.30       44.25      2.23 o 
   5   1  11        0.00       -1.06      1.65 o 
  -9   2  11        2.59        5.63      2.24 o 
  -8   2  11        1.77       -0.89      1.79 o 
  -7   2  11        0.02       -0.82      1.14 o 
  -6   2  11        0.01        2.93      0.88 o 
  -5   2  11        0.00       -0.09      0.72 o 
  -4   2  11        1.31        1.46      0.79 o 
  -3   2  11       61.96       52.12      4.93 o 
  -2   2  11      274.34      243.49      6.48 o 
  -1   2  11       11.22       39.81      1.68 o 
   0   2  11       18.09       15.55      0.93 o 
   1   2  11       85.87      135.09      2.89 o 
   2   2  11        2.02        2.61      1.49 o 
   3   2  11        3.61        7.01      1.21 o 
   4   2  11        0.12       -0.16      1.49 o 
   5   2  11        2.24        3.38      1.93 o 
  -9   3  11        5.84        3.77      3.13 o 
  -8   3  11        1.30        2.86      1.83 o 
  -7   3  11        0.03       -0.18      1.24 o 
  -6   3  11        0.00        2.42      0.93 o 
  -5   3  11       38.35       38.32      1.23 o 
  -4   3  11        8.23       11.87      1.23 o 
  -3   3  11        3.36        4.19      0.79 o 
  -2   3  11        6.93       29.16      2.48 o 
  -1   3  11       46.90       54.02      1.11 o 
   0   3  11      128.46      130.90      1.95 o 
   1   3  11       29.07       21.92      1.02 o 
   2   3  11        9.16       13.36      1.10 o 
   3   3  11       29.75       28.21      1.51 o 
   4   3  11        3.03        2.56      2.34 o 
   5   3  11        0.13        0.51      1.74 o 
  -9   4  11        1.90        3.01      2.00 o 
  -8   4  11        0.07        2.86      1.82 o 
  -7   4  11        0.10        1.35      1.54 o 
  -6   4  11       39.60       37.87      1.65 o 
  -5   4  11       17.58       18.35      1.19 o 
  -4   4  11       60.13       54.38      2.46 o 
  -3   4  11       16.32       18.05      1.16 o 
  -2   4  11        0.06        0.04      0.97 o 
  -1   4  11        0.17       -0.09      0.89 o 
   0   4  11       14.23       15.00      1.46 o 
   1   4  11       18.42       22.51      1.52 o 
   2   4  11       33.43       26.45      1.19 o 
   3   4  11        0.04        0.16      1.17 o 
   4   4  11       36.90       31.27      1.70 o 
   5   4  11        0.00       -0.39      1.78 o 
  -8   5  11        1.23       -0.80      2.11 o 
  -7   5  11        0.43       11.30      1.50 o 
  -6   5  11       19.30       21.59      2.11 o 
  -5   5  11        2.29        3.97      1.99 o 
  -4   5  11      353.84      328.07      5.52 o 
  -3   5  11       32.27       37.12      4.65 o 
  -2   5  11      449.63      372.71      5.82 o 
  -1   5  11        7.08        5.19      3.71 o 
   0   5  11        4.47        7.36      2.11 o 
   1   5  11       25.43       23.43      1.15 o 
   2   5  11        0.04       -1.04      1.06 o 
   3   5  11       35.19       26.20      2.17 o 
   4   5  11        4.18        3.06      1.43 o 
   5   5  11        6.49        6.29      2.07 o 
  -8   6  11        1.56        2.44      2.84 o 
  -7   6  11        5.31       13.32      2.20 o 
  -6   6  11        0.63       -0.99      4.58 o 
  -5   6  11        3.60        1.35      1.25 o 
  -4   6  11       44.93       41.42      2.08 o 
  -3   6  11       91.73       78.74      2.50 o 
  -2   6  11      306.48      282.81      8.35 o 
  -1   6  11        4.84        4.98      1.17 o 
   0   6  11      147.68      133.60      5.68 o 
   1   6  11        5.15        6.08      1.06 o 
   2   6  11        8.44        6.41      1.36 o 
   3   6  11        2.55        1.31      1.30 o 
   4   6  11        0.01       -0.95      1.35 o 
  -7   7  11        2.65        1.10      2.71 o 
  -6   7  11        0.62        2.59      2.44 o 
  -5   7  11        2.60        4.11      1.32 o 
  -4   7  11        6.02        8.97      2.69 o 
  -3   7  11        9.26       12.92      2.59 o 
  -2   7  11       34.06       47.56      2.48 o 
  -1   7  11        8.72       12.22      1.41 o 
   0   7  11       16.76       18.01      1.59 o 
   1   7  11        0.00        1.28      1.28 o 
   2   7  11        0.31        2.38      1.29 o 
   3   7  11        0.14       -0.85      1.57 o 
   4   7  11        3.92        5.68      1.66 o 
  -7   8  11        6.15       10.51      2.35 o 
  -6   8  11        0.34        4.77      3.06 o 
  -5   8  11       11.31       15.87      2.89 o 
  -4   8  11        3.61        4.53      3.26 o 
  -3   8  11        0.32        0.76      1.61 o 
  -2   8  11       13.49       16.81      1.62 o 
  -1   8  11        8.20        9.09      1.46 o 
   0   8  11        9.83        9.13      1.49 o 
   1   8  11        4.82        6.59      1.48 o 
   2   8  11        0.38       -1.18      1.30 o 
   3   8  11       11.27       22.00      2.06 o 
  -6   9  11        5.48        7.93      2.29 o 
  -5   9  11       26.66       23.90      2.86 o 
  -4   9  11       17.43       17.95      5.20 o 
  -3   9  11        0.23        1.87      1.69 o 
  -2   9  11        4.56        4.69      1.64 o 
  -1   9  11        1.74        6.13      1.90 o 
   0   9  11        1.84        3.98      1.53 o 
   1   9  11        3.95        2.81      1.93 o 
   2   9  11        0.43       -0.36      1.97 o 
  -5  10  11        2.48        4.08      2.15 o 
  -4  10  11        0.13       -0.22      2.21 o 
  -3  10  11        3.95        7.10      2.08 o 
  -2  10  11        3.67        5.45      1.70 o 
  -1  10  11       65.41       67.94      4.36 o 
   0  10  11        1.79        2.73      1.77 o 
   1  10  11        2.99        6.59      2.28 o 
  -2  11  11        5.76       12.27      2.56 o 
  -1  11  11        0.48        2.07      2.96 o 
  -9   0  12        0.63        0.15      2.89 o 
  -8   0  12        0.07       -2.34      2.34 o 
  -7   0  12        7.50        5.52      2.44 o 
  -6   0  12        6.86       10.09      1.49 o 
  -5   0  12      594.18      584.26     18.11 o 
  -4   0  12        6.53       11.99      1.30 o 
  -3   0  12      152.99      138.21      3.58 o 
  -2   0  12      306.51      281.44      2.18 o 
  -1   0  12       89.45       93.87      1.73 o 
   0   0  12     1498.50     1479.82     30.52 o 
   1   0  12      216.54      216.47      6.32 o 
   2   0  12      122.08      112.39      2.57 o 
   3   0  12        2.53        4.23      2.14 o 
   4   0  12       39.39       33.38      2.94 o 
   5   0  12        0.20       -2.44      2.44 o 
  -9   1  12        0.71        1.64      2.20 o 
  -8   1  12        1.34        1.97      3.83 o 
  -7   1  12        0.31       -1.25      1.32 o 
  -6   1  12       12.84       16.81      1.18 o 
  -5   1  12        3.21        5.95      0.94 o 
  -4   1  12       79.23       68.45      1.54 o 
  -3   1  12        4.08        3.59      1.24 o 
  -2   1  12        9.45       12.47      0.79 o 
  -1   1  12      236.62      255.25      5.46 o 
   0   1  12       11.83       15.21      0.99 o 
   1   1  12     1185.39     1041.07     13.29 o 
   2   1  12        0.03        1.06      0.90 o 
   3   1  12       33.31       26.31      1.48 o 
   4   1  12        0.57        2.79      1.67 o 
   5   1  12        0.74       -1.71      1.79 o 
  -9   2  12        2.44        1.49      1.99 o 
  -8   2  12        0.06       -1.87      1.87 o 
  -7   2  12        0.93       -0.70      1.44 o 
  -6   2  12        4.58        4.96      0.96 o 
  -5   2  12        2.60        3.28      0.84 o 
  -4   2  12        2.54        4.60      1.10 o 
  -3   2  12        0.79        2.29      1.24 o 
  -2   2  12       15.48       17.44      0.89 o 
  -1   2  12       54.15       48.51      1.44 o 
   0   2  12       76.48       87.01      2.17 o 
   1   2  12      655.43      745.03      7.46 o 
   2   2  12       43.73       50.59      1.77 o 
   3   2  12        0.52        0.41      1.52 o 
   4   2  12       19.48       23.74      2.30 o 
   5   2  12        4.88        7.60      3.31 o 
  -9   3  12        0.21       -1.72      1.72 o 
  -8   3  12        0.06        0.13      1.72 o 
  -7   3  12        1.54        1.03      1.32 o 
  -6   3  12       25.64       28.07      1.27 o 
  -5   3  12        0.03        1.89      0.82 o 
  -4   3  12       55.12       46.31      1.35 o 
  -3   3  12        1.63        1.16      1.65 o 
  -2   3  12        0.63        1.69      0.82 o 
  -1   3  12      233.73      235.52      4.74 o 
   0   3  12       18.18       16.26      1.00 o 
   1   3  12        0.03        6.50      0.95 o 
   2   3  12       31.51       26.94      1.19 o 
   3   3  12        6.24        5.41      1.23 o 
   4   3  12        0.12        1.13      1.58 o 
   5   3  12        0.85        3.23      2.16 o 
  -8   4  12        0.94        0.63      1.70 o 
  -7   4  12        9.01       13.08      1.52 o 
  -6   4  12       47.49       46.60      1.41 o 
  -5   4  12        6.91       10.20      1.09 o 
  -4   4  12      149.55      130.46      5.38 o 
  -3   4  12        4.94        6.54      1.20 o 
  -2   4  12        0.09        0.66      1.48 o 
  -1   4  12       17.62       13.64      1.45 o 
   0   4  12       32.10       30.48      1.08 o 
   1   4  12       74.04       67.39      1.51 o 
   2   4  12       74.06       51.61      1.54 o 
   3   4  12        3.69        2.66      1.24 o 
   4   4  12        1.03        0.23      1.61 o 
  -8   5  12        1.26        3.58      2.69 o 
  -7   5  12        0.19        4.19      1.88 o 
  -6   5  12       20.37       21.99      2.10 o 
  -5   5  12       69.60       70.16      5.30 o 
  -4   5  12      381.84      328.87      7.44 o 
  -3   5  12       33.25       36.70      4.48 o 
  -2   5  12        0.20       -1.06      1.99 o 
  -1   5  12       13.19       20.71      2.35 o 
   0   5  12       22.11       19.72      1.06 o 
   1   5  12       35.61       25.03      1.17 o 
   2   5  12       22.46       23.70      1.56 o 
   3   5  12        3.70        4.12      1.35 o 
   4   5  12        0.05       -0.42      1.31 o 
  -8   6  12        3.33       13.33      3.13 o 
  -7   6  12        0.68        9.99      2.15 o 
  -6   6  12        5.67        4.80      3.11 o 
  -5   6  12       15.58       18.30      1.63 o 
  -4   6  12       29.78       31.81      2.07 o 
  -3   6  12       39.73       30.63      4.20 o 
  -2   6  12        1.75        2.14      1.05 o 
  -1   6  12       35.00       29.01      1.42 o 
   0   6  12       60.68       50.56      1.74 o 
   1   6  12        1.84        7.98      1.10 o 
   2   6  12        0.59       -0.08      1.22 o 
   3   6  12        4.25        1.34      1.36 o 
   4   6  12        0.03       -0.31      1.45 o 
  -7   7  12        1.68        0.79      1.99 o 
  -6   7  12        0.03        1.89      1.73 o 
  -5   7  12       26.31       24.77      1.83 o 
  -4   7  12        0.86        1.11      3.31 o 
  -3   7  12       10.52       13.34      2.41 o 
  -2   7  12        3.57        4.09      1.25 o 
  -1   7  12       15.20       20.27      1.61 o 
   0   7  12       10.60       10.62      1.39 o 
   1   7  12       33.14       25.33      1.38 o 
   2   7  12        3.60        2.15      1.35 o 
   3   7  12        0.02        0.67      1.43 o 
  -7   8  12        4.12        8.61      3.03 o 
  -6   8  12        0.24        1.98      2.02 o 
  -5   8  12        0.06        1.35      2.19 o 
  -4   8  12        4.24        4.52      1.81 o 
  -3   8  12        7.14       11.06      2.04 o 
  -2   8  12        0.00        3.82      1.35 o 
  -1   8  12        6.26        7.55      1.47 o 
   0   8  12        1.29        1.88      1.34 o 
   1   8  12        4.81        5.80      1.50 o 
   2   8  12       29.97       30.38      2.17 o 
   3   8  12       14.53       11.29      3.18 o 
  -6   9  12        4.04        4.56      2.79 o 
  -5   9  12        3.37        6.90      5.03 o 
  -4   9  12        0.03       -1.00      1.77 o 
  -3   9  12        1.55        3.80      1.88 o 
  -2   9  12       10.27       12.22      1.72 o 
  -1   9  12        0.82        0.60      1.41 o 
   0   9  12        3.08        1.63      1.49 o 
   1   9  12       18.36       22.77      2.57 o 
   2   9  12        5.53        6.72      2.48 o 
  -4  10  12        0.82        1.77      2.03 o 
  -3  10  12        2.10        6.35      2.20 o 
  -2  10  12        6.54       14.80      1.94 o 
  -1  10  12        8.14       16.87      2.10 o 
   0  10  12       18.45       26.12      2.29 o 
  -9   1  13        0.49        1.62      2.99 o 
  -8   1  13        0.45       -0.82      1.74 o 
  -7   1  13       16.61       20.25      1.56 o 
  -6   1  13        0.08        0.39      0.87 o 
  -5   1  13       29.20       29.93      1.13 o 
  -4   1  13       46.74       44.08      2.11 o 
  -3   1  13        2.31        3.61      1.10 o 
  -2   1  13       13.19       13.33      2.03 o 
  -1   1  13      364.61      392.99      2.63 o 
   0   1  13       98.89      106.63      1.64 o 
   1   1  13      141.08      153.87      2.04 o 
   2   1  13      108.38      107.49      1.86 o 
   3   1  13        1.37        1.55      1.30 o 
   4   1  13        8.61       11.01      2.04 o 
   5   1  13        0.02       -0.30      1.89 o 
  -9   2  13        0.00       -1.89      1.89 o 
  -8   2  13        0.17        2.51      1.88 o 
  -7   2  13        0.12        0.31      1.18 o 
  -6   2  13        8.25       12.03      1.13 o 
  -5   2  13        6.32        5.61      0.94 o 
  -4   2  13       36.71       31.32      1.74 o 
  -3   2  13        5.15       10.79      1.39 o 
  -2   2  13       25.85       16.85      1.83 o 
  -1   2  13      412.55      361.07      3.15 o 
   0   2  13        0.11       14.46      2.24 o 
   1   2  13       15.34       32.71      1.31 o 
   2   2  13        1.24        0.52      0.91 o 
   3   2  13        2.05        3.56      1.27 o 
   4   2  13        0.16        0.80      1.65 o 
  -9   3  13        0.04       -0.04      1.86 o 
  -8   3  13        0.00        1.12      1.76 o 
  -7   3  13        6.95       12.73      1.77 o 
  -6   3  13        0.70        1.38      0.96 o 
  -5   3  13        0.00       -0.83      0.83 o 
  -4   3  13        2.65        2.31      1.18 o 
  -3   3  13        0.09       -0.80      0.80 o 
  -2   3  13       41.80       30.65      1.24 o 
  -1   3  13        1.24        3.81      1.01 o 
   0   3  13       37.86       24.55      1.49 o 
   1   3  13       27.44       27.76      1.17 o 
   2   3  13       17.80       20.34      1.19 o 
   3   3  13        0.68        0.66      1.20 o 
   4   3  13        0.74       -0.17      1.74 o 
  -8   4  13        2.08        0.57      1.78 o 
  -7   4  13        0.27        0.80      1.38 o 
  -6   4  13        6.18       12.65      1.31 o 
  -5   4  13        0.32        3.01      1.51 o 
  -4   4  13       81.47       67.04      2.29 o 
  -3   4  13        6.79        4.30      1.64 o 
  -2   4  13        9.04       11.93      1.79 o 
  -1   4  13       80.62       65.84      1.88 o 
   0   4  13       40.27       37.73      1.19 o 
   1   4  13        2.19        4.82      0.98 o 
   2   4  13       67.43       52.04      1.78 o 
   3   4  13        0.79        0.79      1.23 o 
   4   4  13        0.29       -0.88      1.74 o 
  -8   5  13        6.31       10.06      2.30 o 
  -7   5  13        0.28        2.31      1.83 o 
  -6   5  13      115.12      109.76      3.11 o 
  -5   5  13       12.05       17.01      1.63 o 
  -4   5  13      247.51      221.12      3.76 o 
  -3   5  13        4.77        2.56      1.53 o 
  -2   5  13       26.70       23.15      1.34 o 
  -1   5  13        4.01       11.19      1.29 o 
   0   5  13        0.02       -0.80      0.80 o 
   1   5  13       33.23       21.49      1.19 o 
   2   5  13        0.70        1.43      1.20 o 
   3   5  13        6.81        5.09      1.41 o 
   4   5  13        0.34        2.72      1.88 o 
  -8   6  13        1.75        3.85      2.21 o 
  -7   6  13        3.14        0.96      3.88 o 
  -6   6  13        0.81        4.51      1.90 o 
  -5   6  13       24.61       21.92      1.71 o 
  -4   6  13        2.55        1.40      1.64 o 
  -3   6  13        2.07        0.26      1.42 o 
  -2   6  13       31.80       32.71      1.53 o 
  -1   6  13        8.54       10.59      1.32 o 
   0   6  13       17.35       19.46      1.53 o 
   1   6  13       28.58       24.36      1.24 o 
   2   6  13        1.24        1.09      1.23 o 
   3   6  13        1.61        1.69      1.44 o 
  -7   7  13        0.64       -1.74      2.29 o 
  -6   7  13        0.45        6.12      1.93 o 
  -5   7  13        0.13       -1.26      1.26 o 
  -4   7  13       27.55       27.98      2.32 o 
  -3   7  13       11.26        9.28      1.81 o 
  -2   7  13       78.75       58.16      1.90 o 
  -1   7  13        7.82        7.40      1.39 o 
   0   7  13        0.25        0.39      1.18 o 
   1   7  13        9.42       23.35      1.50 o 
   2   7  13        0.16        0.36      1.62 o 
   3   7  13        0.60       -0.69      1.47 o 
  -6   8  13        0.23        2.86      2.00 o 
  -5   8  13        0.00        0.94      1.39 o 
  -4   8  13        0.78        0.20      1.63 o 
  -3   8  13        3.58        4.33      1.77 o 
  -2   8  13        0.00       -0.17      1.27 o 
  -1   8  13        1.22        1.17      1.34 o 
   0   8  13        0.01       -1.32      1.32 o 
   1   8  13       24.53       34.14      2.40 o 
   2   8  13        0.03        2.63      1.60 o 
  -5   9  13        0.44        0.20      2.54 o 
  -4   9  13        2.87        3.13      1.86 o 
  -3   9  13        0.43        1.04      1.80 o 
  -2   9  13        0.28       -1.05      1.43 o 
  -1   9  13        0.00       -1.29      1.46 o 
   0   9  13        0.04       -2.13      2.13 o 
   1   9  13        0.83        5.34      2.20 o 
  -4  10  13        3.44        5.96      2.20 o 
  -3  10  13       34.02       34.64      2.58 o 
  -2  10  13        0.02       -0.56      1.60 o 
  -1  10  13        2.62        2.82      1.66 o 
  -9   0  14        0.75       -2.69      2.69 o 
  -8   0  14        2.53       -0.45      2.59 o 
  -7   0  14       87.68       77.47      4.03 o 
  -6   0  14        4.25        4.57      1.46 o 
  -5   0  14       53.03       43.64      2.11 o 
  -4   0  14       64.94       59.50      2.89 o 
  -3   0  14       84.75       91.00      3.23 o 
  -2   0  14      559.56      544.89      7.36 o 
  -1   0  14       27.58       42.79      2.84 o 
   0   0  14      126.70      127.04      2.81 o 
   1   0  14       67.44       75.12      2.19 o 
   2   0  14       11.19       18.91      1.88 o 
   3   0  14        0.21        1.89      2.29 o 
   4   0  14        4.76        7.21      2.79 o 
  -9   1  14        0.20       -0.15      3.26 o 
  -8   1  14        1.42        1.87      1.90 o 
  -7   1  14        6.16        9.01      1.23 o 
  -6   1  14       12.06       12.00      1.15 o 
  -5   1  14        6.92        8.19      1.03 o 
  -4   1  14        0.00        0.55      0.90 o 
  -3   1  14        0.03        1.42      1.27 o 
  -2   1  14       70.33       57.11      2.13 o 
  -1   1  14      356.44      496.71      8.09 o 
   0   1  14        2.67        3.20      0.90 o 
   1   1  14       26.00       23.98      1.51 o 
   2   1  14       67.90       61.80      1.77 o 
   3   1  14        0.02        0.09      1.46 o 
   4   1  14        0.89        2.94      1.88 o 
  -9   2  14        0.07       -0.54      1.81 o 
  -8   2  14        0.21       -0.40      1.68 o 
  -7   2  14        0.22        0.06      1.18 o 
  -6   2  14        3.93        3.94      1.24 o 
  -5   2  14        0.11       -0.20      0.82 o 
  -4   2  14        7.07        6.13      1.04 o 
  -3   2  14      115.35      102.49      2.57 o 
  -2   2  14       56.49       58.34      4.35 o 
  -1   2  14     1190.48     1089.81      5.52 o 
   0   2  14      119.70      113.30      2.62 o 
   1   2  14        4.94        5.75      1.03 o 
   2   2  14       20.41       22.52      1.39 o 
   3   2  14       19.73       23.13      2.18 o 
   4   2  14       23.75       26.49      2.54 o 
  -9   3  14        0.04       -1.74      2.54 o 
  -8   3  14        0.32        3.69      1.92 o 
  -7   3  14        0.30        2.39      1.37 o 
  -6   3  14       31.48       31.24      2.24 o 
  -5   3  14       10.70       14.78      1.18 o 
  -4   3  14        0.20       -0.46      1.57 o 
  -3   3  14       11.25       11.78      1.07 o 
  -2   3  14       31.19       21.22      1.85 o 
  -1   3  14       47.81       38.09      1.51 o 
   0   3  14       69.78       62.06      2.74 o 
   1   3  14        0.07        3.49      0.98 o 
   2   3  14        4.37        4.01      1.33 o 
   3   3  14        2.00        3.99      1.38 o 
   4   3  14       10.79       11.36      2.18 o 
  -8   4  14        8.91       11.44      1.75 o 
  -7   4  14        1.38        7.25      1.57 o 
  -6   4  14       88.86       93.02      3.28 o 
  -5   4  14        4.10        4.48      1.34 o 
  -4   4  14        1.72       -1.35      1.35 o 
  -3   4  14       42.69       33.54      2.76 o 
  -2   4  14        1.34        2.56      1.42 o 
  -1   4  14      111.59       84.32      1.93 o 
   0   4  14       74.82       64.04      1.78 o 
   1   4  14        9.13       10.84      1.16 o 
   2   4  14        1.79        2.69      1.21 o 
   3   4  14        0.11       -0.88      1.25 o 
   4   4  14        0.04        1.04      1.90 o 
  -8   5  14        7.05        5.70      3.81 o 
  -7   5  14       21.55       24.90      3.33 o 
  -6   5  14       49.87       48.83      1.94 o 
  -5   5  14        1.67        3.14      1.59 o 
  -4   5  14        7.73        6.56      1.64 o 
  -3   5  14        0.64       -0.37      1.06 o 
  -2   5  14        0.84        6.26      1.21 o 
  -1   5  14        0.16        4.56      1.12 o 
   0   5  14        0.10        0.08      1.09 o 
   1   5  14        0.49       -0.37      1.14 o 
   2   5  14        0.72        0.74      1.19 o 
   3   5  14        0.38       -1.04      1.32 o 
  -7   6  14        0.19       -1.80      1.80 o 
  -6   6  14        0.73        2.02      2.59 o 
  -5   6  14       10.57        8.06      1.85 o 
  -4   6  14        1.58       -0.86      1.50 o 
  -3   6  14       16.96       17.30      1.97 o 
  -2   6  14       22.34       20.63      1.43 o 
  -1   6  14       28.66       22.10      1.45 o 
   0   6  14        1.71       -0.05      1.17 o 
   1   6  14        6.65        7.05      1.41 o 
   2   6  14        0.24       -1.24      1.24 o 
   3   6  14       12.89       13.74      1.85 o 
  -7   7  14        2.79        1.20      1.94 o 
  -6   7  14        0.02        1.73      1.85 o 
  -5   7  14        5.41        3.42      1.77 o 
  -4   7  14        0.06       -1.02      1.77 o 
  -3   7  14        0.01       -0.78      1.51 o 
  -2   7  14       30.14       24.87      1.66 o 
  -1   7  14        2.77        7.75      1.77 o 
   0   7  14        0.34       -0.96      1.20 o 
   1   7  14        2.42        8.93      2.02 o 
   2   7  14        0.23        1.23      1.81 o 
  -6   8  14        0.80        5.49      2.04 o 
  -5   8  14        2.28        2.81      1.53 o 
  -4   8  14        0.01       -0.42      1.62 o 
  -3   8  14       10.74        7.98      1.94 o 
  -2   8  14        2.87        4.23      1.84 o 
  -1   8  14       18.16       17.75      2.02 o 
   0   8  14       36.99       40.85      1.98 o 
   1   8  14       30.82       32.25      2.39 o 
  -5   9  14        3.01        4.40      2.10 o 
  -4   9  14        0.02        1.41      1.82 o 
  -3   9  14        0.66       -0.17      1.85 o 
  -2   9  14        3.06        2.06      1.55 o 
  -1   9  14        1.50        4.12      1.64 o 
   0   9  14        0.18       -0.64      1.61 o 
  -2  10  14        1.57        0.00      2.94 o 
  -9   1  15        4.38        6.06      3.88 o 
  -8   1  15        0.23        0.37      1.68 o 
  -7   1  15        9.78       11.08      1.32 o 
  -6   1  15       11.86       13.51      1.19 o 
  -5   1  15        0.01        0.40      0.86 o 
  -4   1  15       14.05       17.29      1.29 o 
  -3   1  15       62.20       67.86      2.34 o 
  -2   1  15       89.88       83.66      2.52 o 
  -1   1  15       88.62      101.45      2.84 o 
   0   1  15      103.07      119.37      2.17 o 
   1   1  15        1.07        1.22      0.93 o 
   2   1  15        9.38       10.41      1.20 o 
   3   1  15        0.55        0.69      1.77 o 
   4   1  15       10.57       13.44      2.27 o 
  -9   2  15        0.13       -1.65      3.68 o 
  -8   2  15        2.50        4.81      1.93 o 
  -7   2  15        3.87        2.86      1.32 o 
  -6   2  15        0.34        0.33      0.97 o 
  -5   2  15        0.00        1.55      0.92 o 
  -4   2  15        0.00        0.89      1.18 o 
  -3   2  15      347.69      304.50      4.26 o 
  -2   2  15       11.42       18.63      1.88 o 
  -1   2  15       82.65       86.04      4.55 o 
   0   2  15        9.01       14.62      1.51 o 
   1   2  15        0.19       -0.93      0.93 o 
   2   2  15        4.72        7.53      1.17 o 
   3   2  15        0.44        1.83      1.76 o 
  -8   3  15        4.94        8.78      1.75 o 
  -7   3  15        0.94        3.02      1.35 o 
  -6   3  15        2.84        1.16      1.08 o 
  -5   3  15        2.20       -0.01      1.05 o 
  -4   3  15        3.29        0.92      1.01 o 
  -3   3  15       93.68       78.99      2.53 o 
  -2   3  15      119.10       87.83      2.64 o 
  -1   3  15       48.19       41.26      1.54 o 
   0   3  15       58.43       48.71      2.07 o 
   1   3  15        0.00       -0.47      1.07 o 
   2   3  15        1.93        4.88      1.37 o 
   3   3  15       23.26       27.10      1.93 o 
  -8   4  15        6.30       12.14      2.20 o 
  -7   4  15        0.25        3.13      1.93 o 
  -6   4  15       78.73       72.53      2.14 o 
  -5   4  15        0.09       -1.45      1.45 o 
  -4   4  15       15.78       13.97      1.88 o 
  -3   4  15       32.91       32.16      1.97 o 
  -2   4  15        4.84        8.76      1.65 o 
  -1   4  15       12.88       10.16      1.28 o 
   0   4  15       43.22       47.76      1.70 o 
   1   4  15        2.66        3.55      1.29 o 
   2   4  15        2.51        3.30      1.33 o 
   3   4  15       36.10       34.35      1.91 o 
  -8   5  15       12.98       12.79      2.41 o 
  -7   5  15        5.05        3.40      2.01 o 
  -6   5  15       26.21       26.30      1.76 o 
  -5   5  15        3.24        4.34      1.89 o 
  -4   5  15        3.20        0.94      1.54 o 
  -3   5  15        6.31        4.76      1.89 o 
  -2   5  15        0.13       -1.02      1.02 o 
  -1   5  15        3.02        5.10      1.23 o 
   0   5  15       12.65       16.53      1.94 o 
   1   5  15        4.31        2.93      1.35 o 
   2   5  15        7.90       13.90      2.06 o 
   3   5  15        0.22        0.91      1.48 o 
  -7   6  15        5.27        4.87      2.11 o 
  -6   6  15        3.77        2.85      1.93 o 
  -5   6  15        0.55       -0.88      1.53 o 
  -4   6  15        0.00        0.12      1.61 o 
  -3   6  15        1.56        0.59      1.67 o 
  -2   6  15       11.55       11.94      1.43 o 
  -1   6  15       18.55       18.02      1.62 o 
   0   6  15        2.06        4.03      1.38 o 
   1   6  15        1.02        1.31      1.38 o 
   2   6  15        1.49        1.08      2.29 o 
  -7   7  15        0.24        1.24      2.64 o 
  -6   7  15        1.25        3.00      2.03 o 
  -5   7  15        4.69        1.64      2.41 o 
  -4   7  15       30.30       25.96      2.10 o 
  -3   7  15        5.20        5.77      1.82 o 
  -2   7  15        7.08        7.95      1.49 o 
  -1   7  15       54.79       51.44      1.99 o 
   0   7  15        0.04       -0.47      1.51 o 
   1   7  15        0.03        2.41      1.91 o 
   2   7  15        0.12        3.58      2.94 o 
  -6   8  15        1.26        2.19      2.11 o 
  -5   8  15        0.86       -0.53      2.05 o 
  -4   8  15        7.64        7.76      2.04 o 
  -3   8  15        1.23       -1.10      1.71 o 
  -2   8  15        0.17       -0.41      1.44 o 
  -1   8  15        5.00       17.23      1.86 o 
   0   8  15        5.93       11.88      1.81 o 
   1   8  15        7.40       11.94      2.30 o 
  -4   9  15        0.35       -0.55      4.15 o 
  -3   9  15        0.03       -0.80      1.97 o 
  -2   9  15        0.00       -1.56      1.56 o 
  -1   9  15        5.90        7.36      1.85 o 
  -8   0  16        1.78       -0.75      2.59 o 
  -7   0  16        7.08        5.93      1.75 o 
  -6   0  16        9.81        8.09      1.67 o 
  -5   0  16        0.48        1.45      1.39 o 
  -4   0  16       97.97       94.08      3.83 o 
  -3   0  16       10.18       52.04      3.18 o 
  -2   0  16       99.02       94.78      3.78 o 
  -1   0  16      120.18      109.95      3.98 o 
   0   0  16       36.52       35.13      2.69 o 
   1   0  16        2.26        0.50      1.94 o 
   2   0  16        0.17        4.76      1.94 o 
   3   0  16        0.05        2.09      2.59 o 
  -8   1  16        0.64        1.19      1.72 o 
  -7   1  16        4.69        6.54      1.22 o 
  -6   1  16        0.03        0.68      0.97 o 
  -5   1  16        8.08       13.16      1.22 o 
  -4   1  16       40.09       29.28      1.93 o 
  -3   1  16        1.34       19.89      6.52 o 
  -2   1  16       13.23        7.84      1.62 o 
  -1   1  16        3.25        7.45      2.11 o 
   0   1  16       89.13       87.99      2.60 o 
   1   1  16        3.20        3.64      1.26 o 
   2   1  16       24.75       25.08      1.38 o 
   3   1  16        5.24        7.64      1.95 o 
  -8   2  16        4.82        5.96      1.86 o 
  -7   2  16        0.77       -0.49      1.08 o 
  -6   2  16        1.52        2.61      1.07 o 
  -5   2  16       20.05       20.22      1.21 o 
  -4   2  16       24.34       26.20      1.45 o 
  -3   2  16      518.07      439.75      8.11 o 
  -2   2  16      145.06      120.85      2.97 o 
  -1   2  16        2.41        3.16      1.41 o 
   0   2  16        1.13       -1.36      1.37 o 
   1   2  16       28.16       27.17      1.50 o 
   2   2  16        6.95        7.90      1.86 o 
   3   2  16        0.60        0.40      1.69 o 
  -8   3  16       12.04       16.10      2.02 o 
  -7   3  16        4.37        6.38      1.47 o 
  -6   3  16        1.78        1.86      1.08 o 
  -5   3  16        9.26        8.56      1.47 o 
  -4   3  16        7.65       13.04      4.15 o 
  -3   3  16      105.57       96.42      2.81 o 
  -2   3  16       33.70       27.45      1.82 o 
  -1   3  16       10.05       12.00      1.74 o 
   0   3  16       13.65       14.19      1.45 o 
   1   3  16        8.78       12.96      1.49 o 
   2   3  16       42.16       35.30      2.29 o 
   3   3  16       36.94       31.79      3.38 o 
  -8   4  16       18.25       24.50      4.05 o 
  -7   4  16        0.15        1.71      3.16 o 
  -6   4  16        5.23        8.05      1.49 o 
  -5   4  16        7.56        5.14      2.16 o 
  -4   4  16        0.04       -1.40      1.40 o 
  -3   4  16       71.68       53.56      2.25 o 
  -2   4  16       13.08       18.73      3.46 o 
  -1   4  16        0.60        2.36      1.51 o 
   0   4  16        0.30       -0.54      1.28 o 
   1   4  16        0.76        2.30      1.93 o 
   2   4  16        1.03        0.77      1.70 o 
   3   4  16        3.42        4.93      2.89 o 
  -7   5  16        4.06        1.69      2.46 o 
  -6   5  16        2.03        2.21      1.47 o 
  -5   5  16        0.95        1.67      1.68 o 
  -4   5  16        1.20        0.30      1.55 o 
  -3   5  16       13.72       12.86      1.88 o 
  -2   5  16        2.84        1.54      1.55 o 
  -1   5  16        0.64       -0.53      1.10 o 
   0   5  16        4.38        3.94      1.39 o 
   1   5  16        1.16       -1.16      1.28 o 
   2   5  16       10.36       10.77      2.21 o 
  -7   6  16        0.16       -0.62      1.85 o 
  -6   6  16        2.91        0.79      1.44 o 
  -5   6  16        3.17        1.96      1.79 o 
  -4   6  16        2.93        0.47      1.64 o 
  -3   6  16        4.35        3.78      1.72 o 
  -2   6  16        0.01       -1.34      1.44 o 
  -1   6  16       11.76       13.69      1.60 o 
   0   6  16        0.25       -1.29      1.31 o 
   1   6  16        8.96       13.50      4.23 o 
   2   6  16        0.07       -1.19      2.64 o 
  -6   7  16        0.42       -0.57      1.88 o 
  -5   7  16        0.59       -1.55      1.78 o 
  -4   7  16       23.73       23.08      2.48 o 
  -3   7  16        2.62        4.72      3.28 o 
  -2   7  16        0.14        4.78      2.61 o 
  -1   7  16       11.76       21.84      2.30 o 
   0   7  16        9.11       10.76      1.73 o 
   1   7  16       39.00       41.46      2.54 o 
  -5   8  16        1.13       -0.42      1.99 o 
  -4   8  16        0.00       -0.53      1.95 o 
  -3   8  16        6.68        6.34      2.11 o 
  -2   8  16       13.77       19.53      2.00 o 
  -1   8  16        9.46       19.82      2.00 o 
   0   8  16        7.41       11.61      1.85 o 
  -3   9  16        1.12        1.02      2.21 o 
  -2   9  16        0.69       -1.24      2.69 o 
  -8   1  17        1.15        2.57      1.79 o 
  -7   1  17        0.28        8.01      1.34 o 
  -6   1  17        1.13        3.50      1.09 o 
  -5   1  17        2.75        4.87      1.34 o 
  -4   1  17       19.87       19.86      2.09 o 
  -3   1  17        7.50       12.77      1.85 o 
  -2   1  17       37.69       45.99      2.16 o 
  -1   1  17        0.05        1.47      1.37 o 
   0   1  17        1.41        3.41      1.51 o 
   1   1  17        0.07       -0.24      1.44 o 
   2   1  17       13.69       13.58      2.89 o 
  -8   2  17        0.09       -2.41      2.41 o 
  -7   2  17        0.00       -0.89      1.14 o 
  -6   2  17        2.49        5.08      1.17 o 
  -5   2  17       60.37       59.05      1.89 o 
  -4   2  17       66.09       55.07      1.79 o 
  -3   2  17       74.49       72.33      2.71 o 
  -2   2  17        1.50        1.53      1.49 o 
  -1   2  17        0.98       -1.42      1.42 o 
   0   2  17        2.40        4.04      1.74 o 
   1   2  17        6.32        4.55      1.72 o 
   2   2  17        8.61        7.34      2.06 o 
  -8   3  17        8.78       14.47      5.10 o 
  -7   3  17        0.00        0.66      1.70 o 
  -6   3  17        0.51        0.06      1.30 o 
  -5   3  17      122.62      118.70      3.16 o 
  -4   3  17       47.49       43.32      2.25 o 
  -3   3  17      122.86      101.14      2.96 o 
  -2   3  17       77.78       62.25      2.44 o 
  -1   3  17        1.51        0.50      1.44 o 
   0   3  17       16.51       26.19      2.29 o 
   1   3  17        6.16       11.47      1.92 o 
   2   3  17        3.54        4.45      1.97 o 
  -8   4  17       17.56       26.07      3.83 o 
  -7   4  17        0.34       -1.40      1.83 o 
  -6   4  17        4.90        6.18      1.50 o 
  -5   4  17        3.86        4.63      1.78 o 
  -4   4  17        6.75        3.79      1.72 o 
  -3   4  17        1.67        0.72      1.60 o 
  -2   4  17        2.43        7.57      1.69 o 
  -1   4  17        1.60        1.78      1.53 o 
   0   4  17        9.60       14.19      2.02 o 
   1   4  17       76.80       76.59      2.29 o 
   2   4  17        2.69        3.13      1.97 o 
  -7   5  17        0.23       -2.60      3.18 o 
  -6   5  17        0.32        2.90      1.50 o 
  -5   5  17        6.05        3.74      1.86 o 
  -4   5  17        0.63        0.10      1.55 o 
  -3   5  17        0.83        1.29      1.58 o 
  -2   5  17        4.40        2.89      1.74 o 
  -1   5  17        1.43        0.77      1.64 o 
   0   5  17        5.03        3.06      4.20 o 
   1   5  17       11.93       25.23      2.48 o 
  -7   6  17        0.01       -1.44      2.49 o 
  -6   6  17        0.07       -1.44      1.44 o 
  -5   6  17        0.02        0.10      1.78 o 
  -4   6  17        1.71        0.55      1.79 o 
  -3   6  17        0.11        0.06      1.69 o 
  -2   6  17        9.31       11.73      2.06 o 
  -1   6  17        3.24        2.92      1.81 o 
   0   6  17        1.80       -0.33      1.38 o 
   1   6  17       12.15       10.89      2.22 o 
  -6   7  17        3.11        0.95      2.00 o 
  -5   7  17        0.45       -1.08      1.77 o 
  -4   7  17        7.26        6.56      2.21 o 
  -3   7  17       38.56       34.54      2.41 o 
  -2   7  17        6.52        6.91      2.07 o 
  -1   7  17        2.56        1.54      1.93 o 
   0   7  17        2.68        5.75      1.79 o 
  -4   8  17        1.74       -1.09      1.93 o 
  -3   8  17        1.85       -0.95      1.93 o 
  -2   8  17       11.98       14.78      2.44 o 
  -1   8  17        2.88        5.16      2.23 o 
  -8   0  18        1.26       -0.25      2.64 o 
  -7   0  18        1.09        1.75      1.72 o 
  -6   0  18        7.23       13.70      2.51 o 
  -5   0  18        2.38        9.73      1.83 o 
  -4   0  18       49.76       35.37      3.03 o 
  -3   0  18       17.99       23.18      2.99 o 
  -2   0  18       64.53       50.10      3.08 o 
  -1   0  18        8.35        6.57      2.39 o 
   0   0  18       36.47       39.01      3.28 o 
   1   0  18        1.50        5.97      2.49 o 
  -8   1  18        0.01        0.96      3.43 o 
  -7   1  18        0.73        8.33      1.34 o 
  -6   1  18       14.61       19.33      1.47 o 
  -5   1  18        1.73        4.20      1.12 o 
  -4   1  18       17.30       19.90      4.13 o 
  -3   1  18       16.86       17.51      1.99 o 
  -2   1  18        9.77       18.91      2.01 o 
  -1   1  18        7.31        6.57      1.67 o 
   0   1  18        8.56       10.40      1.83 o 
   1   1  18       14.25       22.04      2.25 o 
   2   1  18        5.66       14.68      3.18 o 
  -8   2  18        0.87        1.32      1.48 o 
  -7   2  18        1.21        2.48      1.28 o 
  -6   2  18        9.38       10.64      1.51 o 
  -5   2  18       92.36       82.12      2.17 o 
  -4   2  18       64.70       60.15      1.94 o 
  -3   2  18        1.24        0.45      1.49 o 
  -2   2  18       19.85       21.25      2.08 o 
  -1   2  18        9.85       20.46      2.11 o 
   0   2  18        6.04        3.47      1.68 o 
   1   2  18        5.58        9.77      2.04 o 
   2   2  18        2.72       -2.39      2.39 o 
  -8   3  18        3.21        3.78      2.69 o 
  -7   3  18        6.76        7.84      1.61 o 
  -6   3  18        2.26        5.38      1.52 o 
  -5   3  18       63.88       65.73      2.67 o 
  -4   3  18        0.72        2.80      1.65 o 
  -3   3  18        6.78       10.66      1.90 o 
  -2   3  18        0.85        1.65      1.49 o 
  -1   3  18        6.58       10.03      1.83 o 
   0   3  18       43.02       42.85      3.73 o 
   1   3  18       50.49       53.24      2.57 o 
   2   3  18        1.83        0.85      2.79 o 
  -7   4  18        0.26        1.11      4.10 o 
  -6   4  18        0.29        0.79      1.89 o 
  -5   4  18       34.35       26.85      2.14 o 
  -4   4  18        2.78        3.36      1.79 o 
  -3   4  18        0.16        0.89      1.60 o 
  -2   4  18       10.54       11.88      1.97 o 
  -1   4  18        8.70       11.36      1.99 o 
   0   4  18        3.53        6.77      1.90 o 
   1   4  18       13.85       28.57      2.57 o 
  -7   5  18        0.03       -0.35      2.04 o 
  -6   5  18        0.05       -1.42      1.79 o 
  -5   5  18        7.43        6.19      1.93 o 
  -4   5  18        0.16       -1.35      1.60 o 
  -3   5  18        0.53       -0.42      1.52 o 
  -2   5  18        2.67       -0.54      1.64 o 
  -1   5  18        0.00       -1.58      1.58 o 
   0   5  18       12.19       14.04      2.25 o 
   1   5  18        0.95        0.45      2.74 o 
  -6   6  18        0.26       -0.70      1.43 o 
  -5   6  18        0.47       -1.76      1.76 o 
  -4   6  18        0.00        1.64      3.38 o 
  -3   6  18       22.57       28.44      2.91 o 
  -2   6  18        0.76       -1.79      1.79 o 
  -1   6  18        1.65       -0.78      1.78 o 
   0   6  18        1.26        0.91      1.95 o 
  -5   7  18        1.12       -1.62      1.94 o 
  -4   7  18        0.27        0.17      1.90 o 
  -3   7  18        4.89        6.21      2.23 o 
  -2   7  18        6.36        6.54      2.15 o 
  -1   7  18       34.30       43.01      2.89 o 
  -8   1  19        0.00        2.27      1.84 o 
  -7   1  19        0.47        2.29      1.30 o 
  -6   1  19        0.00        1.27      1.16 o 
  -5   1  19        0.40        0.88      1.27 o 
  -4   1  19       14.96       15.50      2.04 o 
  -3   1  19        0.02       -0.44      2.56 o 
  -2   1  19        0.22       -0.58      1.48 o 
  -1   1  19        1.44       -0.58      1.62 o 
   0   1  19        5.74       11.44      1.99 o 
   1   1  19        0.76        0.93      1.81 o 
  -7   2  19        2.50        2.75      1.31 o 
  -6   2  19       35.23       33.19      1.52 o 
  -5   2  19        6.98        9.09      2.00 o 
  -4   2  19        2.73        4.68      1.94 o 
  -3   2  19        3.39        4.38      1.71 o 
  -2   2  19        0.94        2.17      1.60 o 
  -1   2  19        3.93        4.33      1.75 o 
   0   2  19       13.54        9.68      2.07 o 
   1   2  19        1.66        2.25      1.92 o 
  -7   3  19       29.86       28.78      1.85 o 
  -6   3  19        0.80        3.52      1.57 o 
  -5   3  19       85.53       72.03      2.87 o 
  -4   3  19       27.39       27.48      2.28 o 
  -3   3  19        0.13       -0.19      1.56 o 
  -2   3  19       15.75       16.34      2.13 o 
  -1   3  19        4.48        5.35      1.86 o 
   0   3  19        0.48       -1.34      1.77 o 
   1   3  19        0.40       -1.50      1.79 o 
  -7   4  19       16.51       16.95      3.01 o 
  -6   4  19        6.25        6.90      1.63 o 
  -5   4  19        7.09        9.31      2.06 o 
  -4   4  19        1.76        2.90      1.77 o 
  -3   4  19        0.22       -1.35      1.64 o 
  -2   4  19        1.29        1.51      1.69 o 
  -1   4  19       41.53       51.01      3.63 o 
   0   4  19        0.97        2.29      1.95 o 
  -6   5  19        2.60        2.77      1.56 o 
  -5   5  19        0.10       -1.07      1.79 o 
  -4   5  19        0.17       -1.65      1.65 o 
  -3   5  19        0.05       -1.65      1.65 o 
  -2   5  19        0.01       -1.72      1.72 o 
  -1   5  19       39.78       39.12      2.51 o 
   0   5  19        2.48        3.37      2.09 o 
  -5   6  19        4.35        2.77      2.66 o 
  -4   6  19        0.84        0.50      1.93 o 
  -3   6  19        5.70        4.71      2.36 o 
  -2   6  19        5.10        2.89      2.04 o 
  -1   6  19        0.74        0.81      2.00 o 
  -3   7  19        0.78        0.57      2.04 o 
  -7   0  20        0.87        3.53      2.21 o 
  -6   0  20       22.92       24.69      2.39 o 
  -5   0  20        0.21       -2.11      2.11 o 
  -4   0  20       10.48        9.75      2.79 o 
  -3   0  20       10.90       10.95      2.74 o 
  -2   0  20       24.93       27.81      3.43 o 
  -1   0  20       14.94       22.14      3.38 o 
   0   0  20       77.39      103.09      4.78 o 
  -7   1  20        0.27        7.10      1.43 o 
  -6   1  20        9.00       11.54      1.48 o 
  -5   1  20        1.92        1.43      1.35 o 
  -4   1  20        0.73        2.44      2.39 o 
  -3   1  20        2.71        1.87      1.67 o 
  -2   1  20        6.62        7.23      1.88 o 
  -1   1  20       15.48       20.95      2.36 o 
   0   1  20        2.03       -1.00      1.69 o 
  -7   2  20       12.30       13.31      1.82 o 
  -6   2  20        8.47       13.03      1.78 o 
  -5   2  20        1.41        2.88      1.81 o 
  -4   2  20        7.64        6.94      1.83 o 
  -3   2  20        0.62        0.45      1.60 o 
  -2   2  20       10.14       10.03      2.06 o 
  -1   2  20        7.89       11.79      2.14 o 
   0   2  20        4.71        4.65      1.97 o 
  -7   3  20       18.33       18.61      2.57 o 
  -6   3  20        0.18        0.04      1.48 o 
  -5   3  20        1.43       -0.51      1.81 o 
  -4   3  20        4.90        4.92      1.92 o 
  -3   3  20        0.27        0.40      1.72 o 
  -2   3  20       11.74       15.57      2.23 o 
  -1   3  20       26.78       32.04      3.16 o 
   0   3  20        4.60        2.75      1.95 o 
  -6   4  20        3.82        6.60      1.72 o 
  -5   4  20        0.63       -0.57      2.69 o 
  -4   4  20        4.91        6.27      2.04 o 
  -3   4  20        5.32        5.32      1.97 o 
  -2   4  20        5.98        5.53      2.04 o 
  -1   4  20       33.13       32.55      2.41 o 
  -5   5  20        0.39       -1.74      1.88 o 
  -4   5  20        0.04       -1.81      1.81 o 
  -3   5  20        1.46        0.09      1.85 o 
  -2   5  20        6.37        4.95      2.03 o 
  -1   5  20        2.09        1.75      1.95 o 
  -4   6  20        0.69       -1.88      1.93 o 
  -3   6  20        0.76       -0.94      2.02 o 
  -7   1  21        0.15        2.76      1.86 o 
  -6   1  21        8.87       11.16      1.49 o 
  -5   1  21        0.16       -0.07      1.33 o 
  -4   1  21        0.37       -1.67      1.67 o 
  -3   1  21        0.41        0.32      1.72 o 
  -2   1  21        3.66        8.87      2.16 o 
  -1   1  21        0.27        0.90      1.79 o 
  -6   2  21        2.33        1.68      1.56 o 
  -5   2  21        0.58       -1.69      1.69 o 
  -4   2  21        1.69        1.75      1.84 o 
  -3   2  21        1.05       -1.43      1.72 o 
  -2   2  21        3.14        0.57      1.86 o 
  -1   2  21        2.55        2.09      1.88 o 
  -6   3  21        2.62        1.60      1.59 o 
  -5   3  21        0.43       -1.75      1.75 o 
  -4   3  21        2.15        1.61      1.88 o 
  -3   3  21        6.83        5.68      2.11 o 
  -2   3  21        1.97        1.37      1.92 o 
  -1   3  21        0.48       -1.10      1.81 o 
  -5   4  21        0.07       -1.90      1.90 o 
  -4   4  21        0.40        0.95      3.13 o 
  -3   4  21        3.19        4.26      2.04 o 
  -2   4  21        3.48        1.32      1.97 o 
  -4   5  21        0.19       -0.35      2.74 o 
  -3   5  21       27.84       30.30      3.53 o 
  -6   0  22        0.03       -1.67      1.76 o 
  -5   0  22        4.59        7.43      2.09 o 
  -4   0  22        0.65        0.10      2.44 o 
  -3   0  22       19.17       23.98      3.73 o 
  -2   0  22       26.74       41.69      3.83 o 
  -6   1  22        0.73        4.73      2.74 o 
  -5   1  22        0.00       -0.79      1.79 o 
  -4   1  22        9.84        7.70      2.13 o 
  -3   1  22        4.20        5.68      2.16 o 
  -2   1  22       18.72       15.41      2.37 o 
  -5   2  22        0.00       -0.50      1.84 o 
  -4   2  22        0.35       -1.67      1.92 o 
  -3   2  22        3.59        5.17      2.09 o 
  -2   2  22        0.02       -1.69      1.69 o 
  -4   3  22        0.83       -0.49      1.91 o 
  -3   3  22        2.72        2.66      1.99 o 
                                                 
